# Supplementary material for: Integrative analyses of the RNA modification machinery reveal tissue- and cancer-specific signatures
Source: Genome Biol. 2020 May 7;21:97. doi: 10.1186/s13059-020-02009-z (PMC7204298; doi:10.1186/s13059-020-02009-z)
Supplement: Supplementary file 1 — Additional file 1: Table S1. List of human RNA modification–related proteins (RMPs) used in this study. [file 13059_2020_2009_MOESM1_ESM.xlsx]

## Sheet: Tab1
						Table S1. List of human RNA modification–related proteins (RMPs) used in this study
UniProt	ENSEMBL ID	Symbol (HGNC)	Other Symbols	Name (HGNC)	Category	Modification Symbol	Target	PFAM Domain Annotated	LUCA Name	Subcellular Localization	Tissue	References
Q96M93	ENSG00000164113	ADAD1	TENR	adenosine deaminase domain containing 1	Probable RNA Deaminase	A-I	NA	A_deamin	tadA	Nucleus	Testis	Schumacher et al. 1995
Q8NCV1	ENSG00000140955	ADAD2	TENRL	adenosine deaminase domain containing 2	Probable RNA Deaminase	A-I	NA	A_deamin	tadA	NA	Testis,Spleen	-
P55265	ENSG00000160710	ADAR	ADAR1	adenosine deaminase RNA specific	RNA Deaminase	A-I	mRNA,ncRNA	A_deamin	tadA	Nucleus,Cytoplasm	-	Nie et al 2005
P78563	ENSG00000197381	ADARB1	ADAR2	adenosine deaminase RNA specific B1	RNA Deaminase	A-I	mRNA,ncRNA	A_deamin	tadA	Nucleus, Nucleolus	Lung,Cerebellum,Bladder,Esophagus,Artery	Terajima et al, 2017
Q9NS39	ENSG00000185736	ADARB2	ADAR3	adenosine deaminase RNA specific B2 (inactive)	RNA Deaminase (Possibly inactive)	A-I	NA	A_deamin	tadA	Nucleus	Brain,NerveTibial	Mladenova et al 2018
Q9BUB4	ENSG00000065457	ADAT1	ADAT1	adenosine deaminase tRNA specific 1	RNA Deaminase	A-I	tRNA(37)	A_deamin	tadA	NA	Testis	Torres et al 2014
Q7Z6V5	ENSG00000189007	ADAT2	DEADC1	adenosine deaminase tRNA specific 2	RNA Deaminase	A-I	tRNA(34)	MafB19-deam	tadA	NA	-	Torres et al 2014
Q96EY9	ENSG00000213638	ADAT3	TAD3	adenosine deaminase tRNA specific 3	RNA Deaminase	A-I	tRNA(34)	dCMP_cyt_deam_1	tadA	NA	Duodenum,Skin	Torres et al 2014
Q96BT7	ENSG00000137760	ALKBH8	ABH8	alkB homolog 8, tRNA methyltransferase	RNA Methylase	mchm5U	tRNA	Methyltransf_11	trm9	Cytoplasm, Nucleus	-	Songe-Møller et al, 2010
P41238	ENSG00000111701	APOBEC1		apolipoprotein B mRNA editing enzyme catalytic subunit 1	RNA Deaminase	C-U	mRNA, HPV viralRNA	APOBEC_N	cdd	Cytoplasm	Small Intestine, Duodenum	Blanc et al, 2014;Salter et al 2016
P31941	ENSG00000128383	APOBEC3A		apolipoprotein B mRNA editing enzyme catalytic subunit 3A	RNA Deaminase	C-U	cellular RNA, ssDNA (HIV)	APOBEC_N	cdd	Nucleus, Cytoplasm	Spleen,Lung,Vagina,Tonsil,Bone Marrow, Appendix	Sharma et al 2015: Stavrou and Rose 2015;Salter et al 2016
Q9HC16	ENSG00000239713	APOBEC3G	MDS019	apolipoprotein B mRNA editing enzyme catalytic subunit 3G	RNA Deaminase	C-U	mRNA, ssDNA (HIV), HIV viral RNA	APOBEC_N	cdd	Nucleus, Cytoplasm, P-body	Testis,Spleen,Ovary,Tonsil,Seminal Vesicle,Lymph Node	Sharma et al, 2016;Salter et al 2016
Q7Z5W3	ENSG00000186666	BCDIN3D		BCDIN3 domain containing RNA methyltransferase	RNA Methylase	mm(pN)	tRNA, miRNA	Bin3	bin3	Cytoplasm	-	Xhemalce et al,2013; Martinez et al, 2017
O43709	ENSG00000071462	BUD23	WBSCR22	BUD23 rRNA methyltransferase and ribosome maturation factor	RNA Methylase	m7G	rRNA	Methyltransf_11	NA	Nucleus, Cytoplasm	Testis	Figaro et al, 2012
Q8N1G2	ENSG00000137200	CMTR1	FTSJD2	cap methyltransferase 1	RNA Methylase	2-O-M (Cap1)	mRNA, snRNA	FtsJ	rlmE	Nucleus	Testis	Werner et al, 2011
Q8IYT2	ENSG00000180917	CMTR2	FTSJD1	cap methyltransferase 2	RNA Methylase	2-O-M (Cap2)	mRNA, snoRNA	FtsJ	rlmE	Nucleus, Cytoplasm	-	Werner et al, 2011
Q9UNQ2	ENSG00000086189	DIMT1	DIMT1L	DIMT1 rRNA methyltransferase and ribosome maturation factor	RNA Methylase	m6, 6A	rRNA(A1779-A1780)	RrnaAD	rsmA	Nucleus, nucleoplasm, nucleolus	-	Zorbas et al, 2015
O60832	ENSG00000130826	DKC1	NOLA4	dyskerin pseudouridine synthase 1	RNA Pseudouridylase	Ψ	rRNA	TruB_N	truB	Nucleus, nucleolus,Nucleus, Cajal body,Cytoplasm	-	Schwartz S et al, 2014
Q92979	ENSG00000126749	EMG1	C2F	EMG1 N1-specific pseudouridine methyltransferase	RNA Methylase	m1Y	rRNA(18s rRNA- Y1248)	EMG1	NA	Nucleus, nucleolus	-	Thomas et al, 2011
P22087	ENSG00000105202	FBL	FIB1	fibrillarin	RNA Methylase	Xm	rRNA	Fibrillarin	fib	Nucleus, nucleolus	-	Bouffard et al, 2018
A6NHQ2	ENSG00000188573	FBLL1		fibrillarin	Probable RNA Methylase	Xm Probable	NA	Fibrillarin	fib	Nucleolus	Testis,Cerebellum,Brain,Pituitary	-
Q9UET6	ENSG00000068438	FTSJ1	JM23	FtsJ RNA 2'-O-methyltransferase 1	RNA Methylase	Xm	tRNA(C32-G34)	FtsJ	rlmE	Cytoplasm	-	Guy et al, 2015
Q8IY81	ENSG00000108592	FTSJ3	SB92	FtsJ RNA 2'-O-methyltransferase 3	RNA Methylase	Xm	rRNA, HIV RNA	FtsJ	rlmE	Nucleus, nucleolus	-	Morello et al, 2011
Q5T8I9	ENSG00000162639	HENMT1	C1orf59	HEN methyltransferase 1	RNA Methylase	Xm (3'end)	piRNA	NA	ubiG	Cytoplasm, P-granule	Testis,Spleen,Brain	Lim et al, 2015
O60294	ENSG00000168806	LCMT2	TYW4	leucine carboxyl methyltransferase 2	Probable RNA Methylase	NA	Probable tRNA	LCM	tyw4	Cytoplasm	-	-
Q7L2J0	ENSG00000146834	MEPCE	BCDIN3	methylphosphate capping enzyme	RNA Methylase	mm(pN)	snRNA	Bin3	NA	NA	Testis	Cosgrove et al, 2012; Yang et al, 2019
Q9UBP6	ENSG00000037897	METTL1	C12orf1	methyltransferase like 1	RNA Methylase	m7G	tRNA(G46)	NA	trmB	Nucleus	Epididiymis	Shuibin et al, 2018
A6NJ78	ENSG00000169519	METTL15		methyltransferase like 15	Probable RNA Methylase	m4C	rRNA (16s rRNA in E.coli homolog)	Methyltransf_5	rsmH	NA	-	NA
Q86W50	ENSG00000127804	METTL16	METT10D	methyltransferase like 16	RNA Methylase	m6A	ncRNA,mRNA, U6 snRNA	Methyltransf_10	rlmF	Nucleus	-	Warda et al, 2017
Q9H7H0	ENSG00000165792	METTL17		methyltransferase like 17	Candidate RNA Methylase	Probable rRNA Methylase	NA (Probable rRNA of small mitochondrial subunit in Yeast homolog Rsm22 protein)	Rsm22	NA	Mitochondria	-	Du et al, 2015
Q8N6F8	ENSG00000165171	METTL27	WBSCR27	methyltransferase like 27	Candidate RNA Methylase	RNA Met ?	NA	Methyltransf_11	NA	NA	Cervix,Parathyroid	Mariasina et al, 2018
Q96IZ6	ENSG00000087995	METTL2A		methyltransferase like 2A	RNA Methylase	m3C	tRNA(Thr-Arg)	Methyltransf_12	mettl2	NA	-	Xu et al, 2017
Q6P1Q9	ENSG00000165055	METTL2B		methyltransferase like 2B	RNA Methylase	m3C	tRNA(Thr-Arg)	Methyltransf_12	mettl2	NA	-	Xu et al, 2017
Q86U44	ENSG00000165819	METTL3	MTA70	methyltransferase like 3	RNA Methylase	m6A	mRNA	MT-A70	NA	Nucleus, Nucleus speckle, Cytoplasm	-	Liu et al, 2014; Schöller et al, 2018
Q8N3J2	ENSG00000101574	METTL4		methyltransferase like 4	Probable RNA Methylaase	m6A (?)	NA	MT-A70		Mitochondria	-	Wang et al, 2016; Iyer et al 2016
Q9NRN9	ENSG00000138382	METTL5		methyltransferase like 5	Candidate RNA Methylase	Probable m2G (Rsmc protein has the same domain MTS)	NA (G1207-small rRNA in prokaryote rsmC)	MTS	rsmC	NA	-	-
Q8TCB7	ENSG00000206562	METTL6		methyltransferase like 6	RNA Methylase	m3C	tRNA(Ser)	Methyltransf_12	mettl2	Vesicles	Testis	Xu et al, 2017
Q9H825	ENSG00000123600	METTL8		methyltransferase like 8	RNA Methylase	m3C	mRNA	Methyltransf_12	mettl2	Cytosol	-	Xu et al, 2017
Q9H1A3	ENSG00000197006	METTL9	DREV	methyltransferase like 9	Candidate RNA Methylase	RNA Met ?	NA	DREV	tam_2	NA	Kidney	-
Q6IN84	ENSG00000278619;ENSG00000274853;ENSG00000129282	MRM1		mitochondrial rRNA methyltransferase 1	RNA Methylase	Gm	mt-rRNA (Gm1145)	SpoU_methylase	rlmB	Mitochondrion	-	Lee et al, 2014; Lee et al, 2013
Q9UI43	ENSG00000122687	MRM2	FTSJ2	mitochondrial rRNA methyltransferase 2	RNA Methylase	Um	mt-rRNA	FtsJ	rlmE	Mitochondrion	-	Lee et al, 2014; Lee et al, 2013
Q9HC36	ENSG00000171861	MRM3	RNMTL1	mitochondrial rRNA methyltransferase 3	RNA Methylase	Gm	mt-rRNA(Gm1370)	SpoU_methylase	rlmB	Mitochondrion	-	Lee et al, 2014; Lee et al, 2013
P46087	ENSG00000111641	NOP2	NSUN1	NOP2 nucleolar protein	RNA Methylase	m5c	rRNA(28sRNA-c4447 )	Methyltr_RsmB-F	rsmB	Nucleus, nucleolus	-	Sloan et al, 2013
Q08J23	ENSG00000037474	NSUN2	TRM4	NOP2/Sun RNA methyltransferase 2	RNA Methylase	m5c	tRNA(Leu) (C34,48), tRNA(Gly) (C48,C49,C50)	Methyltr_RsmB-F	rsmB	Nucleus, nucleolus. Cytoplasm, cytoskeleton, spindle	-	Sun et al, 2018;Khan et al, 2012
Q9H649	ENSG00000178694	NSUN3	MSTP077	NOP2/Sun RNA methyltransferase 3	RNA Methylase	m5c	mt-tRNA(C34)	Methyltr_RsmB-F	rsmB	Mitochondrion	-	Nakano et al, 2016
Q96CB9	ENSG00000117481	NSUN4		NOP2/Sun RNA methyltransferase 4	RNA Methylase	m5c	mt-rRNA	Methyltr_RsmB-F	rsmB	Mitochondrion	Testis	Metodiev et al, 2014
Q96P11	ENSG00000130305	NSUN5	NSUN5A	NOP2/Sun RNA methyltransferase 5	RNA Methylase	m5c	rRNA(28sRNA-c3782 )	Methyltr_RsmB-F	rsmB	Nucleus, Nucleoli	Bone_Marrow	Schosserer et al, 2015
Q8TEA1	ENSG00000241058	NSUN6	NOPD1	NOP2/Sun RNA methyltransferase 6	Probable RNA Methylase	m5c	tRNA	Methyltr_RsmB-F	rsmB	Golgi, Cytosol	Liver	Haag et al, 2015
Q8NE18	ENSG00000179299	NSUN7		NOP2/Sun RNA methyltransferase family member 7	Probable RNA Methylase	m5c	eRNA	Methyltr_RsmB-F	rsmB	Vesicles	Testis,Thyroid,Prostate,MinorSalivaryGland,Parathyroid	Harris et al, 2007;Aguilo et al, 2016
Q9H4Z3	ENSG00000100982	PCIF1	CAPAM	PDX1 C-terminal inhibiting factor 1	RNA Methylase	m6A(m) (Cap)	mRNA	PCIF1_WW	pcif1	Nucleus	-	-
Q9Y606	ENSG00000177192	PUS1	PP8985	pseudouridine synthase 1	RNA Pseudouridylase	Ψ	tRNA\mttRNA(U27,U28,U30)	PseudoU_synth_1	truA	Mitochondrion, Nucleus	-	Mangum et al, 2016
Q3MIT2	ENSG00000162927	PUS10	CCDC139	RNA pseudouridine synthase10	RNA Pseudouridylase	Ψ	tRNA(U54,U55)	NA	pus10	NA	-	Kamalampeta et al, 2013
Q9BZE2	ENSG00000110060	PUS3	FKSG32	pseudouridine synthase 3	RNA Pseudouridylase	Ψ	tRNA(U38-U39)	PseudoU_synth_1	truA	Nucleus	Liver	Rintala-Dempsey and Kothe, 2017
Q96PZ0	ENSG00000091127	PUS7	KIAA1897	pseudouridine synthase 7	RNA Pseudouridylase	Ψ	tRNA, tRFs, mRNA	TruD	truD	Nucleus	-	Rintala-Dempsey and Kothe, 2017
Q9H0K6	ENSG00000129317	PUS7L		pseudouridine synthase 7 like	Probable RNA Pseudouridylase	Ψ	NA	TruD	truD	Nucleus	-	Guzzi et al, 2018
Q8N0Z8	ENSG00000169972	PUSL1		pseudouridine synthase like 1	Probable RNA Pseudouridylase	Ψ	NA	PseudoU_synth_1	truA	Mitochondria	-	-
O43148	ENSG00000101654	RNMT	KIAA0398	RNA guanine-7 methyltransferase	RNA Methylase	m7G	mRNA	Pox_MCEL	NA	Nucleus	Bone_Marrow	Trotman et al, 2017
Q9UJJ7	ENSG00000007376	RPUSD1	C16orf40	RNA pseudouridine synthase domain containing 1	Probable RNA Pseudouridylase	Ψ	NA	PseudoU_synth_2	rluC	Cytosol	-	0
Q8IZ73	ENSG00000166133	RPUSD2	C15orf19	RNA pseudouridine synthase domain containing 2	Probable RNA Pseudouridylase	Ψ	NA	PseudoU_synth_2	rluC	Nucleus	-	0
Q6P087	ENSG00000156990	RPUSD3		RNA pseudouridine synthase D3	RNA Pseudouridylase	Ψ	mt-mRNA	PseudoU_synth_2	rluA	Mitochondria	-	Antonicka et al 2017
Q96CM3	ENSG00000165526	RPUSD4		RNA pseudouridine synthase D4	RNA Pseudouridylase	Ψ	mt-rRNA(16s rRNA-U1397), mt-tRNA(U39)	PseudoU_synth_2	rluA	Mitochondria	Skeletal_Muscle	Antonicka et al 2017; Zaganelli et al, 2017
O43159	ENSG00000132275	RRP8	KIAA0409	ribosomal RNA processing 8	RNA Methylase	m1A	rRNA	Methyltransf_8	rrp8	Nucleus, nucleolus	-	Waku et al, 2016
Q5T280	ENSG00000198917	SPOUT1	C9orf114	SPOUT domain containing methyltransferase 1	Probable RNA Methylase	NA	miRNA	Methyltrn_RNA_3	DUF171	Cytoplasm, cytoskeleton, spindle	-	Treiber et al, 2017
Q13395	ENSG00000059588	TARBP1	TRM3	TAR (HIV-1) RNA binding protein 1	RNA Methylase	Gm	HIV RNA	SpoU_methylase	rlmB	Nuclear Speckles	Cerebellum	Wu-Baer F et al, 1995
Q8WVM0	ENSG00000029639	TFB1M	CGI-75	transcription factor B1, mitochondrial	RNA Methylase	m6, 6A	mt-rRNA	RrnaAD	rsmA	Mitochondrion	-	O'Sullivan et al, 2015
Q9H5Q4	ENSG00000162851	TFB2M	NS5ATP5	transcription factor B2, mitochondrial	RNA Methylase	m6, 6A	mt-rRNA	RrnaAD	rsmA	Mitochondrion	Adrenal, Liver	Metodiev et al, 2009
Q96RS0	ENSG00000137574	TGS1	HCA137	trimethylguanosine synthase 1	RNA Methylase	m2,2,7G	snoRNA, snRNA	Methyltransf_15	NA	Cytoplasm , Nucleus, Cajal body	-	Boon et al, 2015
Q9BTF0	ENSG00000138050	THUMPD2	C2orf8	THUMP domain containing 2	RNA Methylase	m2G	tRNA (Needs experimental validation)	UPF0020	rlmL	Cytoplasm (Predicted)	-	Suzuki and Suzukil, 2014
Q9BV44	ENSG00000134077	THUMPD3		THUMP domain containing 3	RNA Methylase	m2G	mt-tRNA (Needs experimental validation)	UPF0020	rlmL	Mitochondria (Predicted)	Testis	Suzuki and Suzukil, 2014
O14717	ENSG00000107614	TRDMT1	DNMT2	tRNA aspartic acid methyltransferase 1	RNA Methylase	m5C	tRNA(Asp)(C38)	DNA_methylase	NA	Nucleus	Epididymis, ParaThyroid	Jurkowski et al, 2011; Jeltsch et al, 2017
Q9BU70	ENSG00000136932	TRMO	C9orf156	tRNA methyltransferase O	RNA Methylase	m6t6A	tRNA (A37)(tRNA(Ser)(GCU) )	TrmO	rcsF	Nucleoplasm	-	Kimura et al, 2014
Q9NXH9	ENSG00000104907	TRMT1		tRNA methyltransferase 1	RNA Methylase	m2,2G	tRNA, mt-tRNA	TRM	trm1	Nucleus, Mitochondria	-	Dewe et al, 2017
Q8TBZ6	ENSG00000145331	TRMT10A	RG9MTD2	tRNA methyltransferase 10A	RNA Methylase	m1G	tRNA	tRNA_m1G_MT	trmD	Nucleus, nucleolus	Testis	Cosentino et al, 2018;Igoillo-Esteve et al 2013;Vilardo et al, 2012
Q6PF06	ENSG00000165275	TRMT10B	RG9MTD3	tRNA methyltransferase 10B	RNA Methylase	m1G	tRNA	tRNA_m1G_MT	trmD	Nucleoplasm, Plasma Membrane	-	Vilardo et al, 2012
Q7L0Y3	ENSG00000174173	TRMT10C	MRPP1	tRNA methyltransferase 10C, mitochondrial RNase P subunit	RNA Methylase	m1G:m1A	mt-tRNA,mt-mRNA	tRNA_m1G_MT	trmD	Mitochondrion	-	Suzuki and Suzukil, 2014;Vilardo et al, 2012
Q7Z4G4	ENSG00000066651	TRMT11	C6orf75	tRNA methyltransferase 11 homolog	RNA Methylase	m2G	tRNA(G10 in yeast homolog)	UPF0020	rlmL	Nuclear Bodies	-	Purushothaman et al, 2005
Q53H54	ENSG00000183665	TRMT12	TYW2	tRNA methyltransferase 12 homolog	RNA Methylase	o2yW	tRNA (imG-14)	Met_10	trm5	Nucleoplasm, Mitochondria	-	Rodriguez et al, 2012; Kalhor et al, 2005
Q9NUP7	ENSG00000122435	TRMT13	CCDC76	tRNA methyltransferase 13 homolog	RNA Methylase	Cm, Am	tRNA (in rice homolog)	TRM13	NA	Nucleus, Membrane, Cytosol	-	Wilkinson et al,2007
Q7Z2T5	ENSG00000121486	TRMT1L	C1orf25	tRNA methyltransferase 1 like	Probable RNA Methylase	m2,2G	tRNA (?)	TRM	trm1	Nucleus, Nucleoli	Testis	Vauti et al,2007;Dewe et al, 2017
Q8IZ69	ENSG00000099899	TRMT2A	HTF9C	tRNA methyltransferase 2 homolog A	RNA Methylase	m5u	tRNA(U54 in yeast homolog)	tRNA_U5-meth_tr	trmA	Nucleus, Cytosol	-	Towns and Begley, 2012
Q96GJ1	ENSG00000188917	TRMT2B	CXorf34	tRNA methyltransferase 2 homolog B	RNA Methylase	m5u	tRNA(U54 in yeast homolog)	tRNA_U5-meth_tr	trmA	Nucleus	-	Towns and Begley, 2012
Q8IYL2	ENSG00000155275	TRMT44	METTL19	tRNA methyltransferase 44 homolog	RNA Methylase	Um	tRNA (Um44 in tRNA(Ser) in yeast homolog)	AdoMet_MTase	PA1216	Cytoplasm	-	Towns and Begley, 2012
Q32P41	ENSG00000126814	TRMT5	TRM53	tRNA methyltransferase 5	RNA Methylase	m1G	tRNA(G37)	Met_10	trm5	Mitochondrion, Nucleus, Cytoplasm	Testis	Brule et al, 2004
Q96FX7	ENSG00000166166	TRMT61A	C14orf172	tRNA methyltransferase 61A	RNA Methylase	m1A	tRNA,mRNA	GCD14	trmI	Cytosol	-	Safra et al, 2017
Q9BVS5	ENSG00000171103	TRMT61B		tRNA methyltransferase 61B	RNA Methylase	m1A	mt-tRNA (58),mt-mRNA,mt-rRNA	GCD14	trmI	Mitochondrion	-	Li et al, 2017
Q9P272	ENSG00000250305	TRMT9B	KIAA1456	tRNA methyltransferase 9B (putative)	Probable RNA Methylase	mchm5U	tRNA	Methyltransf_11	trm9	Nucleus, Cytosol	Cerebellum, Thyroid	Begley et al, 2013
Q8WWH5	ENSG00000165832	TRUB1	PUS4	TruB pseudouridine synthase family member 1	RNA Pseudouridylase	Ψ	mRNA	TruB_N	truB	Nucleus,Cytoplasm, cytosol	Adrenal	Safra et al 2017
O95900	ENSG00000167112	TRUB2		TruB pseudouridine synthase family member 2	RNA Pseudouridylase	Ψ	mt-mRNA	TruB_N	truB	Mitochondrion	-	Antonicka et al 2017
Q6IPR3	ENSG00000162623	TYW3	C1orf171	tRNA-yW synthesizing protein 3 homolog	RNA Methylase	yW	tRNA((tRNA(Phe) in yeast homolog)	TYW3	NA	Plasma Membrane, Cytosol	-	Currie et al,2017
Q9H5U6	ENSG00000168228	ZCCHC4		zinc finger CCHC-type containing 4	RNA Methylase	m6A	rRNA (28SrRNA-a4220)	zf-GRF	#N/A	Cytoplasm, Nucleus, Nucleolus	-	-
Q75N03	ENSG00000105879	CBLL1	HAKAI	Cbl proto-oncogene like 1	RNA Methylase non-catalytic subunit	m6A	mRNA	NA	NA	Nucleus, Cytoplasm	-	-
Q9HCE5	ENSG00000145388	METTL14	KIAA1627	methyltransferase like 14	RNA Methylase non-catalytic subunit	m6A	mRNA	MT-A70	NA	Nucleus	-	Liu et al, 2014; Schöller et al, 2018
Q96T37	ENSG00000162775	RBM15	OTT	RNA binding motif protein 15	RNA Methylase non-catalytic subunit	m6A	mRNA	Rrm, Spoc	NA	Nucleus, Cytoplasm	Testis,BoneMarrow	-
Q8NDT2	ENSG00000259956	RBM15B	OTT3	RNA binding motif protein 15B	RNA Methylase non-catalytic subunit	m6A	mRNA	Rrm, Spoc	NA	Nucleus, Cytoplasm	-	#N/A
Q9UI30	ENSG00000173113	TRMT112		tRNA methyltransferase subunit 11-2	RNA Methylase non-catalytic subunit	m7G	rRNA	Trm112p	UPF0434	Nucleus, Microtubules	-	Purushothaman et al, 2005; Zorbas et al, 2015
Q9UJA5	ENSG00000089195	TRMT6	KIAA1153	tRNA methyltransferase 6	RNA Methylase non-catalytic subunit	m1A	tRNA,mRNA	Gcd10p	gcd10	Cytosol	-	Safra et al, 2017
Q69YN4	ENSG00000164944	VIRMA	KIAA1429	vir like m6A methyltransferase associated	RNA Methylase non-catalytic subunit	m6A	mRNA	VIR_N﻿	NA	Nucleus, Cytoplasm	-	-
P57081	ENSG00000160193	WDR4		WD repeat domain 4	RNA Methylase non-catalytic subunit	m7G	tRNA(G46)	WD40	#N/A	Nucleus	-	-
Q15007	ENSG00000146457	WTAP	KIAA0105	WT1 associated protein	RNA Methylase non-catalytic subunit	m6A	mRNA	Wtap	wtap	Nucleus, Cytoplasm	Bone_Marrow	-
Q5T200	ENSG00000123200	ZC3H13	KIAA0853	zinc finger CCCH-type containing 13	RNA Methylase non-catalytic subunit	m6A	mRNA	zf-CCCH	NA	Nucleus, Cytoplasm	Liver	-
Q96SZ6	ENSG00000101391	CDK5RAP1		CDK5 regulatory subunit associated protein 1	Other tRNA Writer	ms2i6A	tRNA				-	-
Q5VV42	ENSG00000145996	CDKAL1		CDK5 regulatory subunit associated protein 1 like 1	Other tRNA Writer	ms2t6A	tRNA				-	-
O76071	ENSG00000144021	CIAO1		cytosolic iron-sulfur assembly component 1	Other tRNA Writer	s2U, mcm5s2U	tRNA				-	-
Q7Z7A3	ENSG00000142544	CTU1		cytosolic thiouridylase subunit 1	Other tRNA Writer	s2U, mcm5s2U	tRNA				-	-
Q2VPK5	ENSG00000174177	CTU2		cytosolic thiouridylase subunit 2	Other tRNA Writer	s2U, mcm5s2U	tRNA				-	-
Q9NX74	ENSG00000167264	DUS2		dihydrouridine synthase 2	Other tRNA Writer	D	tRNA				Testis	-
O95163	ENSG00000070061	ELP1		elongator complex protein 1	Other tRNA Writer	cm5U, ncm5U, mcm5U, mcm5s2U	tRNA				Cerebellum,Adrenal,Paratyhroid	-
Q9H9T3	ENSG00000134014	ELP3		elongator acetyltransferase complex subunit 3	Other tRNA Writer	cm5U, ncm5U, mcm5U, mcm5s2U	tRNA				-	-
Q96EB1	ENSG00000109911	ELP4		elongator acetyltransferase complex subunit 4	Other tRNA Writer	cm5U, ncm5U, mcm5U, mcm5s2U	tRNA				-	-
Q8TE02	ENSG00000170291	ELP5		elongator acetyltransferase complex subunit 5	Other tRNA Writer	cm5U, ncm5U, mcm5U, mcm5s2U	tRNA				-	-
Q969Y2	ENSG00000130299	GTPBP3		GTP binding protein 3, mitochondrial	Other tRNA Writer	tm5U	tRNA				-	-
Q99714	ENSG00000072506	HSD17B10		hydroxysteroid 17-beta dehydrogenase 10	Other tRNA Writer	m1G,m1A	tRNA				Liver	-
Q9H1K1	ENSG00000136003	ISCU		iron-sulfur cluster assembly enzyme	Other tRNA Writer	s2U, mcm5s2U	tRNA				Kidney,Heart	-
Q14657	ENSG00000196976	LAGE3		L antigen family member 3	Other tRNA Writer	t6A	tRNA				Brain	-
O95396	ENSG00000124217	MOCS3		molybdenum cofactor synthesis 3	Other tRNA Writer	s2U, mcm5s2U	tRNA				Testis	-
P25325	ENSG00000128309	MPST		mercaptopyruvate sulfurtransferase	Other tRNA Writer	s2U, mcm5s2U	tRNA				Liver,Duodenum	-
Q9Y2Z2	ENSG00000135297	MTO1		mitochondrial tRNA translation optimization 1	Other tRNA Writer	tm5U	tRNA				-	-
Q9H0A0	ENSG00000135372	NAT10		N-acetyltransferase 10	Other tRNA Writer	ac4C	tRNA				-	-
Q9Y697	ENSG00000244005	NFS1		NFS1 cysteine desulfurase	Other tRNA Writer	s2U, mcm5s2U	tRNA				-	-
P53384	ENSG00000103274	NUBP1		nucleotide binding protein 1	Other tRNA Writer	s2U, mcm5s2U	tRNA				-	-
Q9NPF4	ENSG00000092094	OSGEP		O-sialoglycoprotein endopeptidase	Other tRNA Writer	t6A	tRNA				Cerebellum	-
Q9H4B0	ENSG00000128694	OSGEPL1		O-sialoglycoprotein endopeptidase like 1	Other tRNA Writer	t6A	tRNA				-	-
Q9BXR0	ENSG00000213339	QTRT1		queuine tRNA-ribosyltransferase catalytic subunit 1	Other tRNA Writer	Q	tRNA				Pancreas	-
Q9UGK8	ENSG00000129158	SERGEF		secretion regulating guanine nucleotide exchange factor	Other tRNA Writer	s2U, mcm5s2U	tRNA				Brain, Cerebellum	-
Q9NWX6	ENSG00000113272	THG1L		tRNA-histidine guanylyltransferase 1 like	Other tRNA Writer	xG	tRNA				-	-
Q9NXG2	ENSG00000066654	THUMPD1		THUMP domain containing 1	Other tRNA Writer	ac4C	tRNA				-	-
Q96S44	ENSG00000172315	TP53RK		TP53 regulating kinase	Other tRNA Writer	t6A	tRNA				-	-
Q9Y3C4	ENSG00000144034	TPRKB		TP53RK binding protein	Other tRNA Writer	t6A	tRNA				-	-
Q9H3H1	ENSG00000043514	TRIT1		tRNA isopentenyltransferase 1	Other tRNA Writer	i6A	tRNA				-	-
O75648	ENSG00000100416	TRMU		tRNA 5-methylaminomethyl-2-thiouridylate methyltransferase	Other tRNA Writer	tm5s2U	tRNA				-	-
Q9NNW5	ENSG00000178252	WDR6		WD repeat domain 6	Other tRNA Writer	Cm, Gm,f5Cm, hm5Cm	tRNA				-	-
Q86U90	ENSG00000196449	YRDC		yrdC N6-threonylcarbamoyltransferase domain containing	Other tRNA Writer	t6A	tRNA				Bone_Marrow	-
Q13686	ENSG00000100601	ALKBH1		alkB homolog 1, histone H2A dioxygenase	RNA Methyl Eraser	m1A, m5C	tRNA, mt-tRNA				-	-
Q6NS38	ENSG00000189046	ALKBH2		alkB homolog 2, alpha-ketoglutarate dependent dioxygenase	RNA Methyl Eraser	m1A, m3C	NA				-	-
Q96Q83	ENSG00000166199	ALKBH3		alkB homolog 3, alpha-ketoglutaratedependent dioxygenase	RNA Methyl Eraser	m1A, m3C	mRNA, tRNA				-	-
Q6P6C2	ENSG00000091542	ALKBH5		alkB homolog 5, RNA demethylase	RNA Methyl Eraser	m6A	mRNA				Skeletal_Muscle	-
Q9C0B1	ENSG00000140718	FTO		FTO alpha-ketoglutarate dependent dioxygenase	RNA Methyl Eraser	m6A(m) (Cap), m6A	mRNA,tRNA, snRNA				-	-
Q6NYC1	ENSG00000070495	JMJD6		jumonji domain containing 6, arginine demethylase and lysine hydroxylase	RNA Methyl Eraser						Bone_Marrow	-
Q14152	ENSG00000107581	EIF3A		eukaryotic translation initiation factor 3 subunit A	RNA Methyl Reader	m6A	mRNA				Skeletal_Muscle	-
P22626	ENSG00000122566	HNRNPA2B1		heterogeneous nuclear ribonucleoprotein A2/B1	RNA Methyl Reader	m6A					-	-
P07910	ENSG00000092199	HNRNPC		heterogeneous nuclear ribonucleoprotein C (C1/C2)	RNA Methyl Reader	m6A					-	-
Q96MU7	ENSG00000083896	YTHDC1		YTH domain containing 1	RNA Methyl Reader	m6A					Bone_Marrow	-
Q9H6S0	ENSG00000047188	YTHDC2		YTH domain containing 2	RNA Methyl Reader	m6A					-	-
Q9BYJ9	ENSG00000149658	YTHDF1		YTH N6-methyladenosine RNA binding protein 1	RNA Methyl Reader	m6A					-	-
Q9Y5A9	ENSG00000198492	YTHDF2		YTH N6-methyladenosine RNA binding protein 2	RNA Methyl Reader	m6A					-	-
Q7Z739	ENSG00000185728	YTHDF3		YTH N6-methyladenosine RNA binding protein 3	RNA Methyl Reader	m6A					Bone_Marrow	-
