# Supplementary material for: Integrative analyses of the RNA modification machinery reveal tissue- and cancer-specific signatures
Source: Genome Biol. 2020 May 7;21:97. doi: 10.1186/s13059-020-02009-z (PMC7204298; doi:10.1186/s13059-020-02009-z)
Supplement: Supplementary file 2 — Additional file 2: Table S2. Duplication events of Catalytic RNA Writer Proteins (RMWs) used in this study. [file 13059_2020_2009_MOESM2_ESM.xlsx]

## Sheet: Sheet1
Table S2. Duplication events of Catalytic RNA Writer Proteins (RMWs) used in this study
Species	Order	Ancestor	Paralogue	Taxon	Group
Ciliate	1	ADAT2	ADAT3	Eukaryota	Deaminase
Ciliate	1	ADAT2	ADAT1	Eukaryota	Deaminase
Ciliate	1	NOP2	NSUN2	Eukaryota	Methylase
Ciliate	1	NOP2	NSUN5	Eukaryota	Methylase
Ciliate	1	MRM1	TARBP1	Eukaryota	Methylase
Ciliate	1	MRM1	MRM3	Eukaryota	Methylase
Ciliate	1	MRM2	FTSJ1	Eukaryota	Methylase
Ciliate	1	MRM2	FTSJ3	Eukaryota	Methylase
Ciliate	1	PUSL1	PUS1	Eukaryota	Pseudouridylase
Ciliate	1	PUSL1	PUS3	Eukaryota	Pseudouridylase
Protozoa	2	FTSJ1	CMTR1	Excavata/Amorphea	Methylase
Protozoa	2	DIMT1	TFB1M	Excavata/Amorphea	Methylase
Amoeba	3	NOP2	NSUN6	Amorphea	Methylase
Amoeba	3	NOP2	NSUN4	Amorphea	Methylase
Budding yeast	4	TRMT5	TRMT12	Opisthokonta	Methylase
Budding-yeast	4	TRMT11	THUMPD3	Opisthokonta	Methylase
Budding-yeast	4	DKC1	TRUB1	Opisthokonta	Pseudouridylase
Choanoflagellata	5	METTL2A	METTL6	Holozoa	Methylase
Choanoflagellate	5	CMTR1	CMTR2	Holozoa	Methylase
Choanoflagellate	5	TFB1M	TFB2M	Holozoa	Methylase
Choanoflagellate	5	PUS7	PUS7L	Holozoa	Pseudouridylase
Sponge	6	ADAT1	ADAR2	Metazoa	Deaminase
Sponge	6	ADAT1	ADAR1	Metazoa	Deaminase
Sponge	6	TRMT61A	TRMT61B	Metazoa	Methylase
Sponge	6	TRMT10A	TRMT10B	Metazoa	Methylase
Sponge	6	BUD23	METTL27	Metazoa	Methylase
Sponge	6	NSUN5	NSUN7	Metazoa	Methylase
Placozoa	7	TRMT9B	ALKBH8	Eumetazoa	Methylase
Placozoa	7	RPUSD2	RPUSD1	Eumetazoa	Pseudouridylase
Fruitfly	8	MEPCE	BCDIN3D	Bilateria	Methylase
Fruit-fly	8	TRUB1	TRUB2	Bilateria	Pseudouridylase
Purple sea urchin	9	TRMT1	TRMT1L	Deuterostomia	Methylase
Purple-sea-urchin	9	TRMT10B	TRMT10C	Deuterostomia	Methylase
Zebrafish	10	ADAR1	ADAD1	Vertebrata	Deaminase
Zebrafish	10	ADAR1	ADAD2	Vertebrata	Deaminase
Zebrafish	10	ADAR2	ADAR3	Vertebrata	Deaminase
Zebrafish	10	CDA	APOBEC4	Vertebrata	Deaminase
Zebrafish	10	CDA	APOBEC2	Vertebrata	Deaminase
Zebrafish	10	CDA	AICDA	Vertebrata	Deaminase
Zebrafish	10	TRMT2A	TRMT2B	Vertebrata	Methylase
Zebrafish	10	THUMPD3	THUMPD2	Vertebrata	Methylase
Zebrafish	10	METTL2A	METTL8	Vertebrata	Methylase
Zebrafish	10	NSUN4	NSUN3	Vertebrata	Methylase
Western-clawed-frog	11	RPUSD4	RPUSD3	Tetrapoda	Pseudouridylase
Green-anole	12	AICDA	APOBEC1	Amniota	Deaminase
Mouse	13	AICDA	APOBEC3H	Placentalia	Deaminase
Mouse	13	FBL	FBLL1	Placentalia	Methylase
Macaque	14	APOBEC3H	APOBEC3A	Primates	Deaminase
Macaque	14	APOBEC3H	APOBEC3B	Primates	Deaminase
Macaque	14	APOBEC3H	APOBEC3C	Primates	Deaminase
Macaque	14	APOBEC3H	APOBEC3D	Primates	Deaminase
Macaque	14	APOBEC3H	APOBEC3F	Primates	Deaminase
Macaque	14	APOBEC3H	APOBEC3G	Primates	Deaminase
Chimpanzee	15	METTL2A	METTL2B	Hominoidea	Methylase
