# Supplementary material for: Integrative analyses of the RNA modification machinery reveal tissue- and cancer-specific signatures
Source: Genome Biol. 2020 May 7;21:97. doi: 10.1186/s13059-020-02009-z (PMC7204298; doi:10.1186/s13059-020-02009-z)
Supplement: Supplementary file 3 — Additional file 3: Table S3. Tissue-specific RNA modification–related proteins (RMPs) in human and mouse. [file 13059_2020_2009_MOESM3_ESM.xlsx]

## Sheet: Human and Mouse
Table S3. Tissue-specific RNA modification–related proteins (RMPs) in human and mouse
Symbol	Tissue	Species
ADAD1	Testis	Human
ADAD2	Testis,Spleen	Human
ADARB1	Lung,Cerebellum,Bladder,Esophagus,Artery	Human
ADARB2	Brain,NerveTibial	Human
ADAT1	Testis	Human
ADAT3	Duodenum,Skin	Human
ALKBH5	Skeletal_Muscle	Human
APOBEC1	Small Intestine, Duodenum	Human
APOBEC3A	Spleen,Lung,Vagina,Tonsil,Bone Marrow, Appendix	Human
APOBEC3G	Testis,Spleen,Ovary,Tonsil,Seminal Vesicle,Lymph Node	Human
APOBEC3	Spleen, Placenta	Mouse
BUD23	Testis	Human
CMTR1	Testis	Human
DUS2	Testis	Human
EIF3A	Skeletal_Muscle	Human
ELP1	Cerebellum,Adrenal,Paratyhroid	Human
FBLL1	Testis,Cerebellum,Brain,Pituitary	Human
HENMT1	Testis,Spleen,Brain	Human
HSD17B10	Liver	Human
ISCU	Kidney,Heart	Human
JMJD6	Bone_Marrow	Human
LAGE3	Brain	Human
MEPCE	Testis	Human
METTL1	Epididiymis	Human
METTL27	Cervix,Parathyroid	Human
METTL6	Testis	Human
METTL9	Kidney	Human
MOCS3	Testis	Human
MPST	Liver,Duodenum	Human
NSUN4	Testis	Human
NSUN5	Bone_Marrow	Human
NSUN6	Liver	Human
NSUN7	Testis,Thyroid,Prostate,MinorSalivaryGland,Parathyroid	Human
OSGEP	Cerebellum	Human
PUS3	Liver	Human
QTRT1	Pancreas	Human
RBM15	Testis,BoneMarrow	Human
RNMT	Bone_Marrow	Human
RPUSD4	Skeletal_Muscle	Human
SERGEF	Brain, Cerebellum	Human
TARBP1	Cerebellum	Human
TFB2M	Adrenal, Liver	Human
THUMPD3	Testis	Human
TRDMT1	Epididymis, ParaThyroid	Human
TRMT10A	Testis	Human
TRMT1L	Testis	Human
TRMT5	Testis	Human
TRMT9B	Cerebellum, Thyroid	Human
TRUB1	Adrenal	Human
WTAP	Bone_Marrow	Human
YRDC	Bone_Marrow	Human
YTHDC1	Bone_Marrow	Human
YTHDF3	Bone_Marrow	Human
ZC3H13	Liver	Human
ADAD1	Testis	Mouse
ADAD2	Testis	Mouse
ADAR	Spleen	Mouse
ADARB1	Brain, Cerebellum	Mouse
ADARB2	Brain	Mouse
ADAT2	Testis	Mouse
NSUN4	Testis	Mouse
ALKBH3	Testis	Mouse
CBLL1	Testis	Mouse
EIF3A	Placenta	Mouse
ELP1	Brain	Mouse
ELP5	Testis	Mouse
FBLL1	Brain, Cerebellum	Mouse
GTPBP3	Adrenal	Mouse
HENMT1	Testis	Mouse
HNRNPA2B1	Bladder, Brain, Cerebellium, Placenta	Mouse
HNRNPC	Placenta	Mouse
HSD17B10	Liver	Mouse
ISCU	Adrenal	Mouse
MEPCE	Ovary, Testis	Mouse
METTL27	Bladder	Mouse
MOCS3	Adrenal, Small_Intestine, Stomach	Mouse
MPST	Colon, Liver, Stomach	Mouse
NFS1	Adrenal	Mouse
NSUN2	Testis	Mouse
NSUN7	Testis	Mouse
OSGEPL1	Heart	Mouse
PCIF1	Stomach	Mouse
PUS10	Placenta	Mouse
RNMT	Brain, Cerebellum, Placenta	Mouse
RPUSD3	Liver	Mouse
SPOUT1	Testis	Mouse
TFB1M	Testis	Mouse
TGS1	Placenta	Mouse
THG1L	Testis	Mouse
THUMPD3	Testis	Mouse
TPRKB	Kidney, Liver	Mouse
TRMT10A	Testis	Mouse
TRMT2B	Heart	Mouse
TRMT5	Heart	Mouse
TRMT9B	Cerebellum	Mouse
TRUB2	Mammary	Mouse
TYW3	Kidney	Mouse
WTAP	Placenta	Mouse
YRDC	Stomach	Mouse
ZC3H13	Brain	Mouse
