# Supplementary material for: Integrative analyses of the RNA modification machinery reveal tissue- and cancer-specific signatures
Source: Genome Biol. 2020 May 7;21:97. doi: 10.1186/s13059-020-02009-z (PMC7204298; doi:10.1186/s13059-020-02009-z)
Supplement: Supplementary file 5 — Additional file 5: Table S5. Number of samples analyzed for each cancer type, both in Normal and Tumor tissues. [file 13059_2020_2009_MOESM5_ESM.xlsx]

## Sheet: Sheet1
Table S5. Number of samples analyzed for each cancer type, both in Normal and Tumor tissues
Type	Cancer Type Description	TCGA (Tumor)	TCGA(Normal)	GTEX(Normal)	Normal Tissue	Normal Total
ACC	Adrenocortical carcinoma	77		127	Adrenal Gland	127
BLCA	Bladder Urothelial Carcinoma	407	19	9	Bladder	28
BRCA	Breast invasive carcinoma	1099	113	179	Breast	292
CESC	Cervical squamous cell carcinoma and endocervical adenocarcinoma	306	3	10	Cervix Uteri	13
COAD	Colon adenocarcinoma	290	41	304	Colon	345
ESCA	Esophageal carcinoma	182	13	271	Esophagus (Mucosa)	284
GBM	Glioblastoma multiforme	166	5	206	Brain (Cortex, Frontal Cortex)	211
HNSC	Head and Neck squamous cell carcinoma	520	44		-	44
KICH	Kidney Chromophobe	66	25	27	Kidney	52
KIRC	Kidney renal clear cell carcinoma	531	72	27	Kidney	99
KIRP	Kidney renal papillary cell carcinoma	289	32	27	Kidney	59
LAML	Acute Myeloid Leukemia	173		70	Bone Marrow (K562 Cells)	70
LGG	Brain Lower Grade Glioma	523		206	Brain (Cortex, Frontal Cortex)	206
LIHC	Liver hepatocellular carcinoma	371	50	110	Liver	160
LUAD	Lung adenocarcinoma	515	59	287	Lung	346
LUSC	Lung squamous cell carcinoma	498	50	287	Lung	337
OV	Ovarian serous cystadenocarcinoma	426		88	Ovary	88
PAAD	Pancreatic adenocarcinoma	179	4	165	Pancreas	169
PCPG	Pheochromocytoma and Paraganglioma	182	3		-	3
PRAD	Prostate adenocarcinoma	496	52	100	Prostate	152
READ	Rectum adenocarcinoma	93	10	304	Colon	314
SARC	Sarcoma	262	2		-	2
SKCM	Skin Cutaneous Melanoma	469	1	557	Skin	558
STAD	Stomach adenocarcinoma	414	36	173	Stomach	209
TGCT	Testicular Germ Cell Tumors	154		165	Testis	165
THCA	Thyroid carcinoma	512	59	278	Thyroid	337
UCEC	Uterine Corpus Endometrial Carcinoma	181	23	78	Uterus	101
UCS	Uterine Carcinosarcoma	57		78	Uterus	78
