# Supplementary material for: Integrative analyses of the RNA modification machinery reveal tissue- and cancer-specific signatures
Source: Genome Biol. 2020 May 7;21:97. doi: 10.1186/s13059-020-02009-z (PMC7204298; doi:10.1186/s13059-020-02009-z)
Supplement: Supplementary file 6 — Additional file 6: Table S6. Dysregulation scores of significantly dysregulated RMPs. [file 13059_2020_2009_MOESM6_ESM.xlsx]

## Sheet: Sheet1
Table S6. Dysregulation scores of significantly dysregulated RMPs
Type	ID	Normal	Tumor	Origin	res	diff
UCS	TRMT112	7.92719	8.82289	RMP	1.77009	0.0797178
UCS	HSD17B10	6.07826	7.23113	RMP	1.82332	0.13295
UCS	HENMT1	1.91109	3.87392	RMP	2.17362	0.483255
UCS	FBL	8.00747	9.16462	RMP	2.04039	0.350022
UCS	LAGE3	4.17794	6.17096	RMP	2.45386	0.763488
UCEC	ADARB1	4.42831	1.89954	RMP	-2.0637	0.298313
UCEC	LAGE3	4.28402	5.82508	RMP	1.99097	0.225582
THCA	TRMT112	7.64075	8.4619	RMP	1.38352	0.159138
THCA	ADAT2	3.4817	1.39288	RMP	-1.83255	0.608168
THCA	TRMT9B	5.97384	2.99654	RMP	-2.53761	1.31323
THCA	TRMU	5.46044	3.75016	RMP	-1.30838	0.0839987
THCA	METTL17	6.60569	4.83674	RMP	-1.28276	0.058373
THCA	LAGE3	4.08163	5.18317	RMP	1.40195	0.177567
TGCT	ADAD2	7.17075	1.05382	RMP	-4.43412	1.6969
TGCT	HSD17B10	4.94066	7.22517	RMP	3.44397	0.706753
TGCT	ADAD1	6.61618	0.334564	RMP	-4.72896	1.99174
TGCT	HNRNPC	7.85524	9.3261	RMP	3.3143	0.577078
TGCT	EMG1	3.87979	6.63029	RMP	3.66099	0.923773
TGCT	FBL	7.79063	9.01664	RMP	3.05429	0.317067
TGCT	METTL9	3.97555	5.95382	RMP	2.91123	0.174012
TGCT	LAGE3	4.18356	5.98718	RMP	2.7854	0.0481822
STAD	TRMT2A	5.22305	4.20914	RMP	-1.55698	0.177891
STAD	HENMT1	1.37349	3.07826	RMP	1.56196	0.182874
STAD	WDR6	6.15282	5.22831	RMP	-1.56425	0.185161
STAD	METTL17	5.59134	4.48998	RMP	-1.68272	0.303632
SKCM	APOBEC3G	1.48594	3.91851	RMP	2.48639	0.464561
SARC	ADARB1	4.186	2.95159	RMP	-1.46346	0.0768754
SARC	SERGEF	5.90223	4.82835	RMP	-1.39684	0.0102579
SARC	HENMT1	1.81464	3.43774	RMP	1.52381	0.137228
SARC	ISCU	7.95162	6.9342	RMP	-1.45252	0.0659417
READ	DKC1	4.35199	6.53405	RMP	2.2187	0.457325
READ	ADARB1	4.44529	2.04996	RMP	-2.35792	0.596546
READ	APOBEC1	0.125591	2.75083	RMP	2.6263	0.864928
READ	HENMT1	2.04822	3.97097	RMP	1.93999	0.178618
PRAD	APOBEC3G	3.60296	2.44912	RMP	-1.04206	0.0097402
PRAD	METTL17	6.18078	4.61448	RMP	-1.37453	0.34221
PCPG	FBLL1	0.714577	4.55894	RMP	3.84663	2.11206
PCPG	MPST	6.02345	3.301	RMP	-2.70339	0.968828
PAAD	APOBEC1	0.00144196	2.03595	RMP	2.03409	0.136386
PAAD	QTRT1	5.86399	5.01977	RMP	-2.52644	0.628727
PAAD	HENMT1	0.605035	3.16042	RMP	2.38181	0.484105
PAAD	WDR6	6.23232	6.0396	RMP	-1.9806	0.082894
PAAD	APOBEC3G	0.934317	3.53122	RMP	2.32887	0.431161
OV	YTHDC2	4.30457	1.90536	RMP	-1.91036	0.0206137
LUSC	DKC1	4.53109	6.00411	RMP	1.77828	0.134669
LUSC	ADARB1	5.17072	2.28568	RMP	-2.53668	0.893072
LUSC	TRMT9B	2.11473	0.276196	RMP	-1.69607	0.0524581
LUSC	FBL	7.0015	8.43617	RMP	1.90636	0.262755
LUSC	METTL8	2.41441	3.90026	RMP	1.64851	0.00490567
LUSC	LAGE3	4.13183	5.50654	RMP	1.65307	0.00946055
LUSC	METTL1	3.92991	5.41316	RMP	1.74802	0.104407
LUAD	ADARB1	5.15264	2.57312	RMP	-2.28666	0.997415
LUAD	TRMT9B	2.1097	0.58593	RMP	-1.40386	0.114615
LUAD	TFB2M	2.83512	4.07137	RMP	1.3974	0.108152
LUAD	APOBEC3A	3.87387	1.08475	RMP	-2.56894	1.27969
LUAD	LAGE3	4.17563	5.50434	RMP	1.56604	0.276799
LUAD	METTL1	3.93743	5.12806	RMP	1.41442	0.125175
LIHC	METTL27	0.975246	2.09455	RMP	1.04485	0.0872823
LIHC	NSUN6	4.0623	3.35209	RMP	-1.02033	0.0627606
LIHC	ADAT2	2.22835	1.15767	RMP	-1.2408	0.283226
LIHC	ZC3H13	4.03571	2.53876	RMP	-1.80505	0.847476
LIHC	TRMT11	3.46873	2.76148	RMP	-0.972052	0.0144822
LIHC	TARBP1	2.72707	3.91655	RMP	0.981292	0.0237218
LIHC	METTL17	5.26302	4.56814	RMP	-1.09667	0.139098
LIHC	LAGE3	3.58567	5.2323	RMP	1.3729	0.415328
LGG	TRMT5	1.73375	3.3828	RMP	1.50942	0.00835676
LGG	HSD17B10	4.69491	6.70836	RMP	1.63537	0.134307
LGG	ADARB1	3.8325	2.54124	RMP	-1.59989	0.098829
LGG	HENMT1	3.31556	1.83228	RMP	-1.75029	0.249226
LGG	TARBP1	5.6608	4.41487	RMP	-1.7018	0.200737
LAML	HENMT1	0.00144196	4.46409	RMP	4.46274	2.00902
LAML	APOBEC3A	0.044044	3.00555	RMP	2.96435	0.510622
KIRP	METTL27	2.93567	4.99778	RMP	2.02489	0.860908
KIRC	APOBEC3G	2.42522	4.48549	RMP	2.05267	0.797565
KICH	ISCU	7.89328	8.68212	RMP	1.57949	0.23812
HNSC	HENMT1	1.61867	3.0172	RMP	1.27825	0.263532
GBM	HSD17B10	4.70212	7.18703	RMP	2.15299	0.244202
GBM	FBLL1	4.56814	2.40491	RMP	-2.4857	0.576917
GBM	ADARB2	3.01992	0.938094	RMP	-2.29501	0.386225
GBM	APOBEC3G	1.03635	3.76354	RMP	2.65404	0.745252
GBM	TARBP1	5.62768	3.72038	RMP	-2.30457	0.395784
ESCA	ADAD2	2.43055	0.556756	RMP	-1.96258	0.55159
ESCA	RBM15	1.69866	3.22436	RMP	1.46366	0.0526708
ESCA	HENMT1	1.5415	3.12614	RMP	1.52834	0.117355
ESCA	ZC3H13	3.26919	5.00073	RMP	1.61213	0.201145
ESCA	METTL17	5.95357	4.69601	RMP	-1.47502	0.0640349
COAD	DKC1	4.3702	6.33064	RMP	1.97028	0.351985
COAD	ADARB1	4.25709	1.99493	RMP	-2.25257	0.634275
COAD	APOBEC1	0.264242	2.76894	RMP	2.5053	0.887002
COAD	HENMT1	2.10467	3.80073	RMP	1.7008	0.0825027
CESC	HENMT1	1.98588	4.34457	RMP	2.49906	0.620597
CESC	APOBEC3A	0.455231	2.51093	RMP	2.08787	0.20941
BRCA	TRMT9B	2.47141	0.791587	RMP	-1.67634	0.409766
BRCA	LAGE3	4.10983	5.92101	RMP	1.81698	0.550414
BLCA	ADARB1	4.17114	2.45966	RMP	-1.62063	0.415785
BLCA	HENMT1	2.5658	3.71821	RMP	1.20829	0.00344461
ACC	TRMT112	7.9622	8.56162	RMP	1.17792	0.0876797
ACC	VIRMA	4.12354	5.07602	RMP	1.25207	0.161837
ACC	BUD23	5.68345	6.72857	RMP	1.45805	0.367811
ACC	ADAT2	2.99479	1.4335	RMP	-1.3437	0.253466
ACC	FBL	6.63301	7.25974	RMP	1.10865	0.018417
ACC	APOBEC3G	3.41022	1.70534	RMP	-1.45711	0.366873
ACC	TARBP1	3.86107	2.48565	RMP	-1.0949	0.00466031
ACC	LAGE3	4.96117	6.30161	RMP	1.70088	0.610648
