# Supplementary material for: Integrative analyses of the RNA modification machinery reveal tissue- and cancer-specific signatures
Source: Genome Biol. 2020 May 7;21:97. doi: 10.1186/s13059-020-02009-z (PMC7204298; doi:10.1186/s13059-020-02009-z)
Supplement: Supplementary file 7 — Additional file 7: Table S7. Survival p-values of RMPs whose expression is significantly associated with survival. [file 13059_2020_2009_MOESM7_ESM.xlsx]

## Sheet: Sheet1
Table S7. Survival p-values of RMPs whose expression is significantly associated with survival
Gene	Cancer type	transformed p-value	p-value
NSUN7	LGG	53.1898	7.98676e-24
METTL9	KIRC	18.7486	7.21788e-09
APOBEC3G	LGG	17.374	2.85345e-08
TRMT1L	KIRC	16.4126	7.46137e-08
APOBEC3G	SKCM	16.3395	8.02776e-08
TRMT2B	LGG	15.8407	1.32183e-07
TRUB2	KIRC	15.1754	2.57085e-07
NUBP1	KIRC	14.7988	3.74666e-07
METTL15	KIRC	14.6787	4.22449e-07
TRMO	KIRC	13.9072	9.1373e-07
PUSL1	LGG	13.8856	9.33652e-07
METTL14	KIRC	13.7632	1.05521e-06
ELP4	KIRC	13.2678	1.7316e-06
MRM2	LGG	12.1842	5.11722e-06
ALKBH1	KIRC	12.0985	5.57514e-06
METTL1	LGG	12.0806	5.67569e-06
RPUSD3	LIHC	11.7748	7.70585e-06
RRP8	LIHC	11.4016	1.11914e-05
PUS1	LGG	11.4005	1.1203e-05
CBLL1	KIRC	11.3556	1.17179e-05
NOP2	LGG	11.2944	1.24573e-05
NOP2	KIRC	11.2177	1.34497e-05
ELP3	KIRC	11.1699	1.41086e-05
PUSL1	KIRC	11.1552	1.43168e-05
NSUN6	LGG	11.0736	1.55344e-05
METTL5	LUAD	11.0007	1.67097e-05
CDK5RAP1	KIRC	10.9478	1.76169e-05
MEPCE	KIRC	10.923	1.80589e-05
WTAP	OV	10.7943	2.05398e-05
MRM3	KIRC	10.7191	2.21432e-05
BUD23	LGG	10.5464	2.63181e-05
TRMT12	KIRC	10.5244	2.69018e-05
SPOUT1	LGG	10.372	3.1331e-05
NAT10	LIHC	10.3571	3.18025e-05
TARBP1	KIRC	10.2068	3.69587e-05
METTL4	LGG	10.177	3.80752e-05
THUMPD1	KIRC	10.0819	4.18736e-05
NAT10	HNSC	9.86694	5.19171e-05
TRMT2A	ACC	9.76497	5.74902e-05
LCMT2	KIRC	9.67274	6.30445e-05
TRMT12	HNSC	9.60719	6.7315e-05
ZC3H13	KIRC	9.49569	7.52547e-05
BCDIN3D	KIRC	9.47082	7.71502e-05
TRMT1	ACC	9.37718	8.47227e-05
FTO	KIRC	9.19881	0.000101266
PUS7	KICH	9.06666	0.000115573
METTL1	LIHC	8.98634	0.000125239
EIF3A	KIRC	8.9715	0.000127112
ZCCHC4	LGG	8.86779	0.000141003
PUS10	SKCM	8.85344	0.00014304
NSUN4	KIRC	8.72281	0.000163004
NSUN4	LGG	8.7039	0.000166115
NOP2	ACC	8.6743	0.000171105
ADAD1	LIHC	8.65527	0.000174393
METTL5	PAAD	8.64302	0.000176542
TRMT5	KIRC	8.57717	0.000188561
PUS1	KIRC	8.53177	0.000197319
METTL16	PAAD	8.53177	0.00019732
RBM15	KIRC	8.52334	0.00019899
JMJD6	LGG	8.46052	0.000211893
RRP8	LGG	8.40563	0.000223851
TRUB1	LGG	8.39717	0.000225751
TRMT13	LGG	8.32758	0.000242023
TRMT13	READ	8.27036	0.000256278
MTO1	KIRC	8.23611	0.000265209
HNRNPA2B1	LGG	8.23141	0.000266459
ALKBH8	KIRC	8.11757	0.000298593
HSD17B10	LAML	8.0765	0.000311115
OSGEP	PAAD	8.03867	0.00032311
METTL27	LAML	8.03046	0.000325776
DKC1	READ	8.0256	0.000327362
FTSJ1	LIHC	8.00693	0.000333535
FBL	SKCM	8.00247	0.000335023
YTHDC1	KIRC	7.98693	0.000340272
HNRNPC	SARC	7.93539	0.000358274
YTHDF2	SARC	7.92882	0.000360638
METTL8	LGG	7.91135	0.000366993
HSD17B10	LGG	7.89269	0.000373909
TRMT10C	KIRC	7.88325	0.000377455
NOP2	KIRP	7.88285	0.000377607
PUSL1	LAML	7.87071	0.000382222
PUS1	ACC	7.75993	0.000427013
ADAT3	ACC	7.74859	0.000431882
CDKAL1	KIRC	7.67521	0.00046478
SPOUT1	ACC	7.6286	0.000486962
WDR4	ACC	7.46648	0.000572708
FBL	LIHC	7.45794	0.000577621
FBL	ACC	7.41915	0.000600478
TPRKB	ACC	7.41192	0.000604842
WDR4	BLCA	7.3796	0.000624718
ADAT1	LGG	7.31456	0.000666723
TRUB1	GBM	7.30984	0.000669879
TYW3	KIRC	7.27738	0.000691995
TFB1M	OV	7.27655	0.000692569
RPUSD2	KIRC	7.23184	0.000724256
METTL5	LIHC	7.23065	0.000725115
TRMT2B	KIRC	7.22258	0.000730997
TRMT6	LGG	7.17997	0.000762838
METTL2B	KICH	7.17613	0.000765779
TRUB1	KIRC	7.13423	0.000798565
HNRNPC	LUAD	7.12684	0.000804495
TRMT112	HNSC	7.1055	0.00082186
YTHDF2	LGG	7.0695	0.000852009
OSGEPL1	KIRC	7.03875	0.000878638
TPRKB	LUAD	7.02285	0.000892724
CDKAL1	SARC	6.94996	0.000960284
JMJD6	LIHC	6.94535	0.000964726
MOCS3	KIRC	6.92013	0.000989383
CIAO1	ACC	6.91282	0.000996658
PUS7L	KIRC	6.86141	0.00104928
RBM15	LGG	6.80378	0.00111158
THUMPD2	ACC	6.80208	0.00111349
TRMT9B	KIRC	6.79458	0.00112188
TRMU	LIHC	6.78621	0.00113132
METTL5	KICH	6.77125	0.00114838
TP53RK	LIHC	6.76365	0.00115715
YTHDF3	KIRC	6.75396	0.00116844
TRDMT1	KIRC	6.72314	0.00120505
MEPCE	KIRP	6.7125	0.00121795
METTL2A	ACC	6.66829	0.00127307
LAGE3	LAML	6.6363	0.0013145
METTL8	LUAD	6.63375	0.00131786
METTL27	KIRC	6.62574	0.00132847
NSUN5	GBM	6.60737	0.00135313
YTHDF2	KIRC	6.59717	0.00136703
CMTR1	READ	6.5961	0.00136849
DKC1	KIRP	6.59421	0.00137107
NUBP1	LGG	6.56767	0.001408
LAGE3	LIHC	6.49728	0.00151083
TYW3	LIHC	6.48736	0.00152591
TYW3	BLCA	6.45138	0.0015819
FBLL1	LGG	6.44943	0.00158499
PUS7	LIHC	6.39475	0.00167421
TRMT10A	KIRC	6.39322	0.00167678
HNRNPA2B1	LUAD	6.36522	0.00172446
PUSL1	LIHC	6.35461	0.00174289
RRP8	ACC	6.34377	0.00176193
YRDC	LGG	6.34187	0.00176528
BUD23	GBM	6.33064	0.00178525
PUS7	PAAD	6.33006	0.00178628
HSD17B10	SKCM	6.24125	0.00195248
DKC1	SARC	6.23832	0.00195823
VIRMA	LIHC	6.23324	0.00196821
BUD23	LIHC	6.23009	0.00197444
TPRKB	KIRC	6.20445	0.00202581
WDR4	LGG	6.19581	0.00204343
TPRKB	KICH	6.18784	0.00205981
TRMT61A	LIHC	6.17713	0.00208204
LAGE3	CESC	6.14389	0.00215256
LAGE3	SKCM	6.13339	0.00217532
MOCS3	READ	6.12942	0.00218399
THG1L	LIHC	6.12317	0.0021977
CTU1	CESC	6.06362	0.00233285
TRMT10C	LIHC	6.05987	0.00234165
CDK5RAP1	PAAD	6.05798	0.00234608
HNRNPA2B1	ACC	6.04665	0.00237287
YTHDF1	LIHC	6.044	0.00237918
METTL2A	LIHC	6.0343	0.00240243
TRMT6	LIHC	6.02216	0.00243185
MRM2	LIHC	6.00138	0.00248302
TRMU	ACC	5.99038	0.00251056
NUBP1	CESC	5.97939	0.00253836
NSUN7	READ	5.97914	0.00253901
RPUSD3	KICH	5.96079	0.00258614
WDR6	LIHC	5.92889	0.00267019
ZCCHC4	SKCM	5.9107	0.00271933
ADAR	ACC	5.90845	0.00272547
MRM2	KIRC	5.89635	0.00275873
HNRNPC	PAAD	5.89235	0.00276983
CTU2	KIRC	5.88502	0.00279026
ISCU	SKCM	5.84516	0.00290403
TRMT2A	KIRC	5.84126	0.00291542
TRMU	PCPG	5.77845	0.00310496
RNMT	KIRC	5.76198	0.0031567
METTL5	ACC	5.75279	0.00318593
WDR4	LIHC	5.73858	0.00323167
THUMPD3	LIHC	5.71975	0.00329327
YRDC	SARC	5.70161	0.00335378
TRMO	UCEC	5.69037	0.00339179
YTHDF2	ACC	5.68901	0.00339642
ELP3	ACC	5.66861	0.00346667
TRMT112	LAML	5.6619	0.00349008
CMTR2	KIRC	5.63737	0.00357705
TRMT61B	LIHC	5.62467	0.00362293
METTL3	LIHC	5.62136	0.00363497
CTU2	LIHC	5.6081	0.0036837
TPRKB	PAAD	5.59369	0.00373735
HNRNPC	ACC	5.57293	0.00381603
THUMPD3	KICH	5.5707	0.00382458
METTL6	KICH	5.5707	0.00382458
APOBEC3G	LAML	5.56891	0.00383145
ZCCHC4	KICH	5.56699	0.00383887
BUD23	LUAD	5.54911	0.00390839
TRMT5	LIHC	5.54626	0.00391958
TRMT2B	BRCA	5.52566	0.00400149
YTHDC2	KIRC	5.52078	0.00402112
NSUN3	SKCM	5.51471	0.00404569
ALKBH2	SKCM	5.49275	0.0041359
CMTR2	LGG	5.47455	0.00421214
JMJD6	KIRP	5.46879	0.00423661
NSUN5	KICH	5.43505	0.00438261
LAGE3	KIRC	5.41709	0.00446238
CMTR1	LAML	5.41207	0.00448492
METTL4	BLCA	5.38034	0.00463018
THUMPD2	PRAD	5.38025	0.00463057
ADAT3	LGG	5.36565	0.004699
CDK5RAP1	LIHC	5.3514	0.00476677
TRMT2A	LIHC	5.34531	0.004796
WDR6	PAAD	5.32962	0.00487224
NSUN6	PAAD	5.32835	0.00487845
CTU1	LGG	5.32139	0.00491269
RBM15B	LIHC	5.29121	0.00506396
METTL1	KIRC	5.2886	0.00507725
PUS7	LGG	5.2466	0.00529618
JMJD6	ACC	5.23912	0.00533614
PUS7	KIRP	5.23621	0.00535175
TRMU	PAAD	5.23132	0.00537815
THG1L	LUAD	5.20728	0.00550971
RRP8	PCPG	5.20176	0.00554039
ADAT3	STAD	5.20086	0.00554536
TRUB2	SKCM	5.19272	0.00559095
TRMT1	PRAD	5.1883	0.00561585
RPUSD4	KIRC	5.17981	0.00566402
ALKBH5	LGG	5.17474	0.00569294
TRMT112	LGG	5.14733	0.00585206
FTSJ3	ACC	5.14674	0.00585551
METTL3	KICH	5.14566	0.0058619
CIAO1	KIRC	5.11877	0.00602263
PUS1	KIRP	5.11841	0.00602477
METTL5	HNSC	5.11774	0.00602887
TGS1	KIRC	5.11003	0.00607578
APOBEC3G	BLCA	5.09934	0.00614148
METTL2A	KICH	5.08984	0.00620048
APOBEC3A	PAAD	5.08534	0.00622859
METTL2A	READ	5.07768	0.00627681
TRMT10B	ACC	5.06397	0.00636396
EMG1	LIHC	5.06144	0.00638019
ADAT2	THCA	5.05779	0.00640367
NSUN6	SARC	5.05435	0.00642592
THUMPD2	KICH	5.05214	0.00644017
JMJD6	PAAD	5.04798	0.0064672
HNRNPA2B1	KICH	5.02855	0.0065949
TRMT9B	LGG	5.02735	0.0066029
ELP1	KIRC	5.02642	0.00660907
FBL	SARC	5.02275	0.00663352
TRMT61B	KIRC	5.00767	0.006735
TRMT112	LIHC	4.99848	0.0067976
NSUN5	KIRC	4.97407	0.0069667
YTHDF2	LIHC	4.97056	0.00699135
YRDC	COAD	4.93361	0.00725646
HNRNPC	KIRP	4.93306	0.00726046
ALKBH2	ACC	4.92376	0.00732878
DIMT1	STAD	4.91773	0.00737345
ISCU	CESC	4.91558	0.00738944
TRMU	KIRC	4.90663	0.00745635
NSUN3	KIRC	4.89577	0.00753835
DKC1	HNSC	4.86951	0.00774042
TRMT2A	ESCA	4.85973	0.00781709
METTL2B	KIRC	4.84789	0.00791094
HNRNPA2B1	SARC	4.84779	0.00791176
APOBEC3A	SKCM	4.81576	0.00817134
CTU1	BLCA	4.80971	0.00822131
METTL27	LGG	4.78944	0.00839109
METTL2A	ESCA	4.77597	0.00850581
EMG1	SARC	4.76754	0.00857842
METTL17	KIRC	4.75796	0.00866168
ADAT3	UCEC	4.75383	0.00869784
FTSJ3	LIHC	4.74369	0.00878729
FTSJ1	LUAD	4.73373	0.00887601
TRDMT1	LIHC	4.7193	0.00900615
TRMT11	LGG	4.70264	0.00915887
QTRT1	LAML	4.69693	0.00921177
WDR6	KIRP	4.68784	0.00929669
DKC1	LGG	4.66984	0.00946706
ELP4	READ	4.66462	0.00951713
FBLL1	PAAD	4.65555	0.00960467
RBM15B	KIRC	4.647	0.00968795
METTL6	LIHC	4.64277	0.00972938
METTL5	LAML	4.64251	0.00973188
FTSJ1	KICH	4.62586	0.00989696
SPOUT1	LAML	4.62311	0.00992446
TPRKB	LIHC	4.62233	0.00993223
TRMT1	STAD	4.61897	0.00996605
APOBEC3G	CESC	4.61129	0.0100436
TRMT112	ACC	4.60762	0.010081
NOP2	LAML	4.60438	0.010114
TRDMT1	SARC	4.60387	0.0101192
TARBP1	LIHC	4.59771	0.0101823
TARBP1	ACC	4.59187	0.0102425
PUS10	KIRC	4.58217	0.0103434
THG1L	KIRC	4.58208	0.0103444
NOP2	KICH	4.57818	0.0103852
ELP4	KICH	4.56232	0.0105529
ALKBH5	LUAD	4.55967	0.0105812
NAT10	KICH	4.55683	0.0106117
CTU1	UCS	4.551	0.0106744
FTSJ1	BRCA	4.54279	0.0107633
TFB2M	LGG	4.52263	0.0109849
ADARB1	GBM	4.50514	0.0111808
TGS1	KIRP	4.50169	0.0112199
FBL	UCS	4.4979	0.011263
RBM15B	ACC	4.49713	0.0112718
TRMT11	LAML	4.49498	0.0112962
METTL14	CESC	4.49433	0.0113037
APOBEC3G	BRCA	4.49313	0.0113175
PCIF1	KIRC	4.45511	0.0117612
NUBP1	UCEC	4.45458	0.0117674
TP53RK	LGG	4.45272	0.0117895
DIMT1	THCA	4.44141	0.0119252
ALKBH3	KICH	4.43977	0.0119451
TYW3	LGG	4.43834	0.0119624
DIMT1	KICH	4.4369	0.0119799
ELP1	BRCA	4.43445	0.0120096
HENMT1	CESC	4.43247	0.0120336
ALKBH1	LIHC	4.42375	0.0121403
PUS3	CESC	4.42226	0.0121587
METTL8	SARC	4.41159	0.0122907
CTU1	ACC	4.39225	0.0125336
ELP5	KIRP	4.37775	0.012719
ISCU	PAAD	4.37582	0.0127439
TRMT44	LGG	4.35505	0.0130148
WDR6	KICH	4.35306	0.0130411
ADAT1	LUSC	4.34752	0.0131144
RPUSD2	LAML	4.3445	0.0131546
CMTR2	KIRP	4.33635	0.0132637
METTL6	STAD	4.3303	0.0133452
NSUN7	ACC	4.32537	0.0134122
METTL9	SKCM	4.3152	0.013551
RBM15B	READ	4.31499	0.0135539
APOBEC1	LAML	4.30758	0.0136561
VIRMA	KIRP	4.30756	0.0136564
ADAD2	BRCA	4.298	0.0137893
MRM2	KICH	4.29787	0.0137912
MRM2	LAML	4.26883	0.0142032
OSGEPL1	COAD	4.26839	0.0142097
TARBP1	PAAD	4.2644	0.0142673
MPST	GBM	4.26348	0.0142806
NAT10	KIRP	4.23759	0.0146606
METTL4	LIHC	4.23066	0.014764
CMTR1	PAAD	4.2233	0.0148747
CTU2	LGG	4.21264	0.0150364
QTRT1	HNSC	4.21126	0.0150575
ISCU	SARC	4.19862	0.0152519
ALKBH5	KICH	4.19783	0.0152642
TYW3	KICH	4.19693	0.0152781
NSUN4	LAML	4.1841	0.0154784
ADARB1	KIRC	4.18381	0.0154831
YTHDC2	READ	4.17531	0.0156173
PUS1	LIHC	4.17457	0.0156289
TRMT112	PAAD	4.17036	0.0156959
NSUN5	SARC	4.16707	0.0157485
ALKBH5	BLCA	4.1641	0.0157961
FTSJ1	PAAD	4.1584	0.0158878
VIRMA	LUAD	4.15619	0.0159235
MEPCE	LUAD	4.15284	0.0159777
FTSJ1	LAML	4.15038	0.0160178
ADAT2	LIHC	4.1484	0.01605
RNMT	KICH	4.13953	0.0161952
ADAT2	KIRC	4.13607	0.0162524
FTSJ1	SARC	4.12169	0.0164916
APOBEC3G	SARC	4.11936	0.0165308
OSGEPL1	READ	4.11834	0.0165479
TRMT9B	KIRP	4.11582	0.0165903
METTL8	BLCA	4.11283	0.0166408
RBM15	KICH	4.10765	0.0167286
METTL5	BRCA	4.1036	0.0167976
APOBEC1	ACC	4.10216	0.0168223
WTAP	LIHC	4.09505	0.0169443
TRMT44	CESC	4.08781	0.0170696
TRMT1	KIRC	4.0686	0.0174063
TRMT1	ESCA	4.06618	0.0174493
ALKBH5	KIRC	4.06581	0.0174557
RPUSD2	PAAD	4.04223	0.0178796
RPUSD1	SKCM	4.02837	0.0181338
APOBEC3A	LGG	4.02646	0.0181691
VIRMA	KIRC	4.02482	0.0181995
DKC1	LIHC	4.0218	0.0182554
WTAP	KIRC	4.02083	0.0182735
OSGEP	ACC	4.01967	0.0182951
ALKBH5	LAML	4.01579	0.0183675
CDKAL1	KICH	4.01421	0.0183971
TGS1	LGG	4.00271	0.0186137
THUMPD3	LUAD	4.00014	0.0186625
CMTR2	READ	3.99758	0.0187113
PCIF1	ACC	3.99598	0.0187419
RBM15	ACC	3.994	0.0187797
PUS7L	READ	3.99357	0.0187878
EIF3A	CESC	3.97876	0.0190735
HENMT1	HNSC	3.97603	0.0191266
ZC3H13	CESC	3.97096	0.0192258
TRMU	HNSC	3.96566	0.01933
YRDC	UCS	3.95814	0.0194786
TRMT10A	KIRP	3.95252	0.0195905
NSUN4	READ	3.94939	0.0196532
BCDIN3D	COAD	3.93787	0.0198854
HSD17B10	BRCA	3.93144	0.0200162
METTL8	THCA	3.92662	0.0201149
RPUSD1	LIHC	3.92539	0.02014
CDK5RAP1	PRAD	3.9232	0.0201852
LAGE3	PCPG	3.91971	0.0202571
NSUN2	LIHC	3.91901	0.0202717
TRMT10A	LUAD	3.91689	0.0203155
MRM3	LGG	3.9102	0.0204547
THUMPD3	LAML	3.91012	0.0204564
ELP1	OV	3.90607	0.020541
GTPBP3	KIRC	3.90553	0.0205524
PUS3	ACC	3.89505	0.0207734
PUS10	LUAD	3.89223	0.0208332
TRMT112	OV	3.88991	0.0208827
THUMPD2	LIHC	3.87446	0.0212147
APOBEC1	LUAD	3.87081	0.0212939
WDR4	OV	3.86693	0.0213783
ZCCHC4	KIRP	3.86093	0.0215098
OSGEPL1	KICH	3.8604	0.0215215
WTAP	KIRP	3.86017	0.0215265
CDKAL1	READ	3.84931	0.0217665
ELP5	SARC	3.84911	0.0217712
WDR4	SARC	3.84507	0.0218612
YRDC	LIHC	3.83656	0.0220519
TRMT9B	KICH	3.82022	0.0224236
NSUN5	LGG	3.81282	0.0225938
HENMT1	READ	3.80641	0.0227424
METTL6	ACC	3.80465	0.0227833
METTL2B	LIHC	3.8008	0.0228733
ALKBH2	KIRP	3.7995	0.0229035
RBM15	THCA	3.79427	0.0230264
HNRNPA2B1	PRAD	3.78705	0.0231971
TP53RK	READ	3.77697	0.0234377
TFB1M	BRCA	3.76062	0.0238332
NSUN4	ACC	3.75904	0.0238718
METTL6	LUAD	3.75076	0.0240751
YTHDC1	BLCA	3.75023	0.024088
FTSJ3	KICH	3.74524	0.0242116
PCIF1	KIRP	3.74523	0.0242118
CIAO1	LIHC	3.73042	0.0245817
TRMT61A	PRAD	3.73035	0.0245835
PUS3	KIRC	3.72775	0.0246492
TRMT2A	HNSC	3.7228	0.0247744
TRMT2A	BLCA	3.72111	0.0248174
METTL1	LUAD	3.72101	0.0248199
TRMT1	LIHC	3.71541	0.0249627
TFB2M	COAD	3.71055	0.0250874
PUS7	SKCM	3.70888	0.0251305
TRDMT1	KICH	3.70301	0.0252822
NOP2	PCPG	3.68812	0.025671
ELP1	READ	3.6881	0.0256715
LCMT2	PAAD	3.68046	0.0258735
METTL4	KICH	3.67332	0.0260637
FBL	LUAD	3.6719	0.0261018
NSUN7	KIRC	3.67179	0.0261047
TRMU	SKCM	3.6686	0.0261904
METTL2A	KIRC	3.66201	0.0263679
THUMPD3	LGG	3.65904	0.0264484
THUMPD3	KIRC	3.65031	0.0266866
NSUN2	KIRP	3.64086	0.0269469
FTSJ1	KIRP	3.63553	0.0270948
LCMT2	KIRP	3.63134	0.0272114
SERGEF	LIHC	3.62304	0.0274445
PUS3	HNSC	3.61373	0.0277082
ALKBH8	READ	3.61343	0.0277169
NSUN3	READ	3.6126	0.0277405
TYW3	UCS	3.60992	0.0278169
YTHDC1	BRCA	3.60115	0.0280688
TRMT2A	PCPG	3.59448	0.0282621
ALKBH2	BLCA	3.58507	0.0285367
ADARB2	LGG	3.57948	0.0287013
THUMPD3	PAAD	3.57713	0.0287708
RPUSD1	STAD	3.57642	0.0287919
METTL27	COAD	3.5678	0.0290483
MRM3	LUAD	3.55439	0.029452
TRMT2B	THCA	3.55421	0.0294573
NSUN2	LGG	3.55385	0.0294682
DKC1	STAD	3.54915	0.0296113
LCMT2	STAD	3.54711	0.0296735
NOP2	SARC	3.54335	0.0297887
TRMT11	CESC	3.53815	0.0299484
NAT10	ACC	3.52959	0.0302139
DUS2	UCEC	3.52842	0.0302502
YTHDF2	KICH	3.52497	0.030358
METTL6	READ	3.5243	0.030379
ADARB2	KIRC	3.51769	0.0305865
METTL1	LAML	3.51696	0.0306094
SERGEF	LGG	3.51668	0.0306183
MRM3	UCEC	3.51582	0.0306456
QTRT1	KIRC	3.50913	0.0308575
NAT10	PAAD	3.50701	0.0309252
TRMT5	GBM	3.50579	0.030964
METTL2A	PAAD	3.50326	0.0310447
PUS10	LGG	3.49797	0.0312147
TRMT6	SARC	3.47921	0.0318245
TRMT13	PRAD	3.47845	0.0318494
METTL1	OV	3.47682	0.0319031
CTU1	KIRC	3.47237	0.0320497
TRMT61A	HNSC	3.46589	0.032265
NFS1	LAML	3.46013	0.0324574
ELP4	PAAD	3.45654	0.0325778
YTHDF1	READ	3.45274	0.032706
TRMT10C	LUAD	3.44388	0.0330065
FBLL1	ACC	3.44281	0.033043
DIMT1	ACC	3.43103	0.0334478
TRMT2B	ESCA	3.43082	0.0334549
BCDIN3D	BLCA	3.42816	0.0335471
NFS1	BRCA	3.42615	0.0336167
PUS7L	LIHC	3.41222	0.0341044
TRMU	PRAD	3.40938	0.0342047
ADAD1	PAAD	3.40324	0.0344225
TRMU	LAML	3.40308	0.0344281
RPUSD1	THCA	3.3976	0.034624
ALKBH2	THCA	3.3964	0.0346671
ELP1	PRAD	3.39509	0.0347139
CTU2	PAAD	3.39128	0.0348512
WDR6	STAD	3.38095	0.0352257
TGS1	SARC	3.37515	0.0354378
METTL2A	BRCA	3.37423	0.0354717
ADAR	KICH	3.37059	0.0356054
NSUN6	ACC	3.3698	0.0356348
METTL8	KIRP	3.3611	0.0359573
TRUB2	GBM	3.35584	0.0361536
HNRNPA2B1	LIHC	3.35398	0.0362234
ADARB1	BLCA	3.3329	0.0370236
SPOUT1	LIHC	3.32896	0.0371753
PUS7	ACC	3.32361	0.037382
FTSJ1	HNSC	3.31004	0.0379121
CTU2	COAD	3.30902	0.0379524
MTO1	KICH	3.3043	0.0381385
RPUSD4	ACC	3.2943	0.0385367
RPUSD2	READ	3.29069	0.0386815
TRMT6	LUAD	3.27463	0.0393321
METTL15	READ	3.26808	0.0396011
HNRNPA2B1	STAD	3.26589	0.0396911
ALKBH1	COAD	3.26141	0.0398764
TRMT10B	CESC	3.25865	0.0399912
TRMO	LGG	3.2581	0.0400137
NSUN4	CESC	3.2526	0.0402434
WDR4	LUAD	3.24937	0.0403789
APOBEC3A	UCEC	3.24787	0.0404418
HNRNPC	CESC	3.24502	0.0405619
METTL9	SARC	3.24475	0.0405733
TFB2M	CESC	3.24304	0.0406457
ALKBH8	THCA	3.24228	0.0406778
ISCU	ACC	3.24035	0.0407598
JMJD6	THCA	3.2346	0.0410044
METTL2B	BLCA	3.23282	0.0410804
ALKBH8	UCS	3.23271	0.041085
METTL2B	CESC	3.23192	0.041119
TRMT12	SARC	3.22736	0.0413145
ZC3H13	LAML	3.22611	0.0413683
PUS1	GBM	3.21521	0.0418407
LAGE3	ESCA	3.21425	0.0418824
METTL8	KIRC	3.20991	0.0420724
WTAP	LGG	3.20911	0.0421076
EMG1	LUAD	3.20816	0.0421493
METTL27	LIHC	3.20788	0.0421614
APOBEC3G	GBM	3.20633	0.0422293
HNRNPC	LIHC	3.20609	0.0422403
RRP8	KICH	3.20187	0.0424265
METTL17	KICH	3.20165	0.0424358
LCMT2	LAML	3.19843	0.0425788
PUS7	CESC	3.19817	0.0425904
PUS7	READ	3.19674	0.0426536
DKC1	BRCA	3.19224	0.0428543
HNRNPC	KIRC	3.18612	0.0431286
FBLL1	BRCA	3.18573	0.0431462
METTL16	LGG	3.17585	0.0435934
NOP2	SKCM	3.17425	0.043666
PCIF1	STAD	3.17226	0.0437571
BCDIN3D	PCPG	3.17223	0.0437583
DUS2	HNSC	3.17022	0.0438501
LAGE3	LGG	3.16814	0.0439454
HNRNPC	GBM	3.16272	0.044195
FBLL1	KIRC	3.1591	0.0443624
MPST	ACC	3.15748	0.0444374
RBM15	READ	3.15396	0.0446008
YTHDF3	BRCA	3.14811	0.0448743
TRMT5	ACC	3.14779	0.0448897
TRMT5	LGG	3.14251	0.0451376
TRMT13	KICH	3.14229	0.045148
WDR6	UCS	3.14181	0.0451708
OSGEP	BRCA	3.13918	0.0452953
APOBEC3G	TGCT	3.13896	0.0453054
NFS1	STAD	3.13891	0.0453081
GTPBP3	ACC	3.1382	0.0453415
THUMPD1	ACC	3.13386	0.0455479
TRUB2	BLCA	3.13285	0.045596
RPUSD2	KIRP	3.13168	0.0456515
MRM3	PCPG	3.13103	0.0456828
TRIT1	ACC	3.12852	0.0458027
NSUN5	ACC	3.12181	0.0461253
NSUN7	BLCA	3.10901	0.0467471
RBM15	LUAD	3.10687	0.0468522
METTL2A	PRAD	3.10524	0.046932
ADAT2	PCPG	3.09978	0.0472009
MTO1	SARC	3.09786	0.0472962
TRMT10C	GBM	3.09695	0.0473413
HNRNPC	HNSC	3.09532	0.0474223
TRMT61A	THCA	3.09483	0.0474464
NSUN6	COAD	3.09205	0.0475847
TRMT1	KIRP	3.09038	0.047668
ADARB2	HNSC	3.08806	0.047784
ELP4	LIHC	3.08471	0.047952
TRDMT1	SKCM	3.08122	0.0481279
TRMT10C	KICH	3.08054	0.0481622
ADARB1	STAD	3.07976	0.0482015
TRDMT1	LGG	3.07307	0.0485406
ELP4	LAML	3.07089	0.0486517
LCMT2	READ	3.07081	0.0486558
TRMT11	SKCM	3.06785	0.0488072
CIAO1	BRCA	3.05705	0.0493633
METTL1	SARC	3.05591	0.0494225
CBLL1	READ	3.0555	0.0494438
METTL17	LAML	3.05392	0.0495255
FTO	BLCA	3.05283	0.0495824
OSGEPL1	LIHC	3.05231	0.0496095
BUD23	KICH	3.04959	0.0497511
NSUN5	PRAD	3.04751	0.0498599
TRUB1	READ	3.03912	0.0503013
TP53RK	PCPG	3.0294	0.0508171
HNRNPC	ESCA	3.02786	0.0508996
NSUN2	KICH	3.02721	0.0509345
TRMT10B	KIRC	3.02659	0.0509674
TRMT2B	SARC	3.02572	0.051014
NSUN6	SKCM	3.02289	0.0511663
DUS2	GBM	3.01969	0.0513388
FTO	THCA	3.01489	0.0515985
CDK5RAP1	OV	3.0144	0.0516251
ADAD1	LGG	3.01402	0.0516456
NOP2	LUAD	3.00873	0.0519336
PUS1	LUAD	3.00701	0.0520275
FBLL1	SKCM	3.00473	0.0521528
QTRT1	ACC	3.00298	0.052249
METTL8	LIHC	2.99879	0.0524798
QTRT1	LUSC	2.99198	0.0528571
YTHDC1	LGG	2.98742	0.0531114
NSUN3	OV	2.98571	0.0532074
ALKBH3	READ	2.97972	0.053544
ALKBH1	LUSC	2.9759	0.0537598
TRMT9B	HNSC	2.97465	0.0538305
METTL16	LIHC	2.97213	0.0539737
METTL4	HNSC	2.97202	0.05398
METTL3	PAAD	2.96792	0.0542138
GTPBP3	LAML	2.9679	0.0542152
NSUN6	ESCA	2.96305	0.0544932
THG1L	LGG	2.96209	0.0545484
ALKBH2	SARC	2.95688	0.0548488
MEPCE	LUSC	2.95493	0.0549616
DUS2	KIRP	2.95447	0.0549886
TFB1M	KICH	2.95296	0.0550762
RPUSD4	PRAD	2.95138	0.0551677
YTHDF1	BRCA	2.9435	0.0556285
DIMT1	LGG	2.94337	0.0556365
BCDIN3D	PAAD	2.94168	0.0557358
METTL6	KIRP	2.93722	0.0559985
TRUB2	KIRP	2.93439	0.0561661
WTAP	LUSC	2.93393	0.0561935
CIAO1	KICH	2.93374	0.0562046
YTHDC1	SARC	2.93091	0.0563728
RPUSD4	UCEC	2.92534	0.0567057
ELP1	BLCA	2.92318	0.0568351
TRUB2	UCEC	2.92079	0.0569793
BCDIN3D	LUSC	2.92047	0.0569983
RPUSD1	HNSC	2.91635	0.057247
TRMT44	PRAD	2.9155	0.0572983
TRMT10A	LAML	2.91476	0.0573435
TRMT61A	LGG	2.91437	0.0573672
MOCS3	PAAD	2.91282	0.0574611
ELP5	THCA	2.90884	0.0577037
TRIT1	HNSC	2.89967	0.0582658
NFS1	OV	2.89836	0.0583465
TYW3	UCEC	2.89276	0.0586933
TRMT10A	SKCM	2.89265	0.0587002
METTL3	TGCT	2.89012	0.0588577
METTL2B	PRAD	2.88348	0.0592732
THG1L	CESC	2.88272	0.0593212
EMG1	KIRP	2.87734	0.0596599
NFS1	PAAD	2.87387	0.0598795
BUD23	ACC	2.87377	0.059886
FTSJ3	ESCA	2.87256	0.0599627
HNRNPA2B1	KIRC	2.8704	0.0601001
PUS7L	OV	2.86108	0.0606974
DIMT1	READ	2.85727	0.060943
PUSL1	ACC	2.8557	0.0610448
MTO1	READ	2.85275	0.061236
YTHDC1	PRAD	2.84843	0.0615175
TRMT5	CESC	2.84352	0.0618389
TRMT2B	KIRP	2.83615	0.0623248
HSD17B10	KIRP	2.832	0.0626001
TRMT6	ACC	2.83198	0.0626017
YTHDF2	READ	2.82944	0.0627704
JMJD6	KIRC	2.82684	0.0629443
GTPBP3	STAD	2.82171	0.0632885
METTL9	LUAD	2.81617	0.0636623
RPUSD4	LIHC	2.81587	0.063683
THUMPD2	UCS	2.81489	0.0637494
NSUN3	KICH	2.81395	0.0638129
PCIF1	HNSC	2.81298	0.063879
HNRNPA2B1	CESC	2.80926	0.0641325
TRMT61B	KICH	2.80454	0.0644551
OSGEPL1	OV	2.80228	0.0646101
TRMT6	HNSC	2.80154	0.0646612
ADAT2	CESC	2.80089	0.0647061
WDR6	ESCA	2.79968	0.0647891
ALKBH2	PRAD	2.79913	0.0648273
NSUN6	CESC	2.79604	0.065041
SERGEF	GBM	2.79505	0.0651096
WDR4	SKCM	2.79456	0.0651438
THUMPD1	SKCM	2.78863	0.0655565
DUS2	LIHC	2.78797	0.0656026
CBLL1	KICH	2.78596	0.0657431
TRMT112	KICH	2.77973	0.066181
METTL1	HNSC	2.77444	0.0665553
TRDMT1	GBM	2.76981	0.066885
METTL14	READ	2.76855	0.0669754
TRMT1L	KICH	2.76786	0.0670242
PUS7L	KICH	2.76739	0.0670582
ISCU	COAD	2.76524	0.0672122
MPST	LUAD	2.76478	0.0672452
TRMT10C	PAAD	2.76377	0.0673177
MPST	HNSC	2.76292	0.0673789
ADAD2	CESC	2.76114	0.0675065
CTU2	ACC	2.76095	0.0675205
HSD17B10	CESC	2.75716	0.0677938
TRMT61B	COAD	2.74703	0.0685317
ADAT2	LUSC	2.7467	0.0685558
OSGEP	KIRC	2.74508	0.0686748
CTU1	PAAD	2.74451	0.0687164
TP53RK	PRAD	2.74365	0.0687795
TRMT9B	LUSC	2.74184	0.0689128
METTL27	KIRP	2.73973	0.069068
PUS1	STAD	2.73732	0.0692469
APOBEC1	THCA	2.73714	0.0692595
PUS7L	SARC	2.73561	0.0693736
METTL9	LIHC	2.73455	0.0694516
TRUB2	STAD	2.73269	0.0695906
THUMPD1	PRAD	2.73051	0.0697529
QTRT1	PRAD	2.72467	0.0701902
METTL8	ACC	2.72437	0.0702123
ADAD1	KICH	2.71934	0.0705917
ZCCHC4	LIHC	2.71759	0.0707239
OSGEPL1	PRAD	2.71572	0.0708655
PUSL1	SKCM	2.70624	0.0715889
TRDMT1	BLCA	2.70562	0.0716362
ZC3H13	UCEC	2.70409	0.0717536
RPUSD4	LUAD	2.70138	0.0719625
THUMPD2	LUAD	2.69642	0.0723459
TRMT10C	READ	2.68884	0.0729365
TRMT9B	PAAD	2.68742	0.0730479
SPOUT1	COAD	2.68167	0.0735006
CMTR1	PCPG	2.68015	0.0736201
TRDMT1	READ	2.67922	0.0736938
TFB1M	LGG	2.67866	0.0737378
TPRKB	LUSC	2.67841	0.0737577
METTL17	PCPG	2.67733	0.0738432
YTHDC2	LGG	2.67658	0.0739026
TRMT12	ACC	2.6753	0.0740044
MRM3	SKCM	2.67141	0.0743144
NSUN4	LUSC	2.6709	0.0743555
YTHDF1	LGG	2.66953	0.0744645
PUS10	PAAD	2.66769	0.0746123
RNMT	ACC	2.66344	0.0749532
TPRKB	OV	2.66087	0.0751607
NFS1	KIRC	2.65843	0.0753585
ISCU	PRAD	2.65645	0.0755192
YRDC	BLCA	2.6533	0.0757749
ADAD2	STAD	2.65288	0.0758098
PUS10	ESCA	2.64773	0.0762304
CDKAL1	PRAD	2.64411	0.0765284
NAT10	LUSC	2.6408	0.0768013
MTO1	SKCM	2.63911	0.0769417
FBLL1	LIHC	2.63653	0.0771553
TFB2M	LUAD	2.6362	0.0771828
NOP2	LIHC	2.63558	0.0772345
METTL1	BLCA	2.63161	0.0775655
MOCS3	UCS	2.62764	0.0778981
TRMT5	KICH	2.62758	0.0779032
TRMT5	ESCA	2.62611	0.0780268
RNMT	UCS	2.62271	0.0783128
METTL2A	STAD	2.62209	0.0783654
TRMT6	KIRP	2.62184	0.0783869
HNRNPC	KICH	2.62018	0.0785274
TRMT6	LAML	2.61705	0.0787926
ALKBH8	OV	2.61685	0.0788099
RPUSD2	SKCM	2.61565	0.0789113
MRM3	PAAD	2.61085	0.0793214
ELP5	LUAD	2.60136	0.0801387
METTL6	SARC	2.59634	0.080574
TRMU	READ	2.59212	0.0809423
MEPCE	SKCM	2.58442	0.081619
APOBEC3A	SARC	2.58312	0.0817339
METTL14	PRAD	2.58202	0.0818315
TRUB2	BRCA	2.58191	0.0818406
NOP2	STAD	2.58105	0.0819168
PUS10	CESC	2.58049	0.0819664
EIF3A	ACC	2.58035	0.0819787
METTL5	COAD	2.57568	0.0823947
LAGE3	PRAD	2.57401	0.0825432
PCIF1	LAML	2.57009	0.0828948
GTPBP3	UCS	2.56918	0.0829764
WDR6	BLCA	2.56773	0.0831065
THG1L	HNSC	2.56561	0.0832974
YTHDF3	CESC	2.56536	0.0833201
ALKBH1	STAD	2.56517	0.0833377
CMTR1	LGG	2.55934	0.0838652
DKC1	ACC	2.55877	0.083917
METTL15	KICH	2.55455	0.0843018
NSUN3	ESCA	2.55341	0.0844064
RPUSD1	ACC	2.55227	0.0845111
TRMT2A	LAML	2.55012	0.0847082
TRMT112	COAD	2.54541	0.0851421
VIRMA	BRCA	2.54507	0.0851734
ZCCHC4	KIRC	2.54485	0.0851934
METTL2B	COAD	2.54125	0.085527
VIRMA	ACC	2.53389	0.0862133
LAGE3	TGCT	2.53377	0.0862247
DKC1	KICH	2.53359	0.0862413
TRMT5	BLCA	2.53247	0.0863464
DUS2	BRCA	2.53222	0.0863698
TRMT10C	PRAD	2.53198	0.0863929
JMJD6	UCEC	2.53038	0.0865431
FTSJ1	COAD	2.52881	0.0866903
TRIT1	SARC	2.52525	0.0870264
CTU2	LAML	2.52445	0.0871026
CBLL1	LUAD	2.52072	0.0874563
ADAR	PCPG	2.5182	0.0876963
NSUN4	PRAD	2.51684	0.0878264
NSUN5	LAML	2.51381	0.0881163
DKC1	KIRC	2.50993	0.088489
TRMT5	LUAD	2.50878	0.0885999
VIRMA	COAD	2.5075	0.0887236
ALKBH2	UCS	2.50426	0.0890366
TRMT13	SARC	2.50057	0.0893952
ADARB1	LUSC	2.49964	0.0894859
RPUSD1	LUAD	2.49533	0.0899073
TRIT1	PCPG	2.4942	0.0900174
ADARB2	SKCM	2.49215	0.090219
CTU2	SKCM	2.4909	0.090342
THUMPD3	ACC	2.49015	0.0904158
TRMT12	THCA	2.48556	0.0908698
TRMT2A	LUSC	2.48378	0.0910464
NSUN5	UCS	2.48369	0.0910557
TRMT44	KICH	2.48321	0.0911035
APOBEC1	LUSC	2.47962	0.0914607
DIMT1	KIRP	2.47874	0.091549
PUS3	STAD	2.47826	0.0915964
ELP1	SARC	2.4769	0.0917322
METTL4	KIRC	2.47461	0.091962
ADAR	THCA	2.47426	0.0919974
ALKBH8	KICH	2.47302	0.0921216
TRMT13	LIHC	2.47272	0.0921526
YRDC	ACC	2.47267	0.0921577
EIF3A	KICH	2.4717	0.0922554
YTHDF2	OV	2.47165	0.0922604
GTPBP3	UCEC	2.47045	0.0923809
METTL6	THCA	2.46857	0.0925708
METTL1	ESCA	2.46806	0.0926221
ADAD2	GBM	2.4675	0.0926795
ADARB1	HNSC	2.46639	0.0927912
METTL14	KICH	2.46593	0.092838
MRM2	HNSC	2.46484	0.0929494
HENMT1	LGG	2.46483	0.0929504
NAT10	PCPG	2.46311	0.0931249
RPUSD4	PAAD	2.46046	0.093395
TRUB1	THCA	2.45868	0.0935767
TRMT61A	READ	2.45854	0.093591
DIMT1	COAD	2.4573	0.0937186
NSUN4	LIHC	2.45175	0.0942892
TRMT12	UCS	2.45109	0.0943575
YTHDF1	THCA	2.44578	0.0949069
SERGEF	KICH	2.44506	0.0949815
RNMT	LUSC	2.44356	0.0951378
WDR6	LGG	2.44247	0.0952518
BCDIN3D	OV	2.44214	0.095286
VIRMA	SARC	2.44155	0.0953476
DIMT1	LAML	2.44053	0.0954547
NUBP1	SKCM	2.44019	0.0954895
RRP8	UCS	2.43901	0.0956136
FTSJ3	LUAD	2.438	0.0957193
APOBEC1	PAAD	2.43742	0.0957806
NSUN7	COAD	2.43714	0.0958095
CMTR2	ACC	2.43695	0.0958295
WDR6	PRAD	2.43557	0.0959749
ADAD2	LAML	2.43498	0.0960367
MRM3	KICH	2.43408	0.096131
ADAD2	LIHC	2.43276	0.0962707
ADARB1	ACC	2.43247	0.0963008
ADAT1	KIRP	2.43111	0.0964452
APOBEC1	LIHC	2.42702	0.096878
NUBP1	PCPG	2.42646	0.0969375
ELP3	BLCA	2.42614	0.0969717
TRMT112	KIRP	2.42543	0.0970472
PUS3	READ	2.42503	0.0970896
NSUN2	LUAD	2.42375	0.097226
NAT10	GBM	2.42024	0.0976017
RNMT	LIHC	2.41546	0.0981145
TARBP1	LGG	2.41531	0.0981316
FBL	PAAD	2.41335	0.0983424
METTL3	LUSC	2.41271	0.0984113
YTHDF1	KIRC	2.41267	0.0984163
YTHDF2	CESC	2.4115	0.0985429
QTRT1	PAAD	2.41045	0.0986567
TRMT10B	BLCA	2.40176	0.0996035
NAT10	CESC	2.4001	0.0997848
TRMT61B	PCPG	2.3992	0.0998837
TRMT2B	READ	2.39779	0.100039
TRMT1L	SKCM	2.39423	0.100432
YTHDF3	KICH	2.39361	0.1005
RPUSD1	UCS	2.39319	0.100547
ALKBH1	PAAD	2.39249	0.100624
MOCS3	KIRP	2.38976	0.100927
CMTR2	LIHC	2.38905	0.101005
METTL8	KICH	2.38588	0.101359
ALKBH5	ACC	2.38571	0.101377
TRMT13	GBM	2.38366	0.101607
ADAT2	READ	2.3836	0.101614
METTL3	ACC	2.38311	0.101668
ISCU	KIRP	2.38162	0.101836
TRMT61B	LGG	2.37952	0.102071
FTO	LUSC	2.37696	0.10236
DIMT1	LIHC	2.3751	0.10257
NSUN2	PRAD	2.37193	0.102929
LAGE3	KIRP	2.37075	0.103063
GTPBP3	HNSC	2.36952	0.103203
APOBEC1	LGG	2.36949	0.103207
METTL5	KIRP	2.36921	0.103238
CBLL1	ACC	2.36864	0.103303
ELP3	UCEC	2.36812	0.103363
RPUSD4	BRCA	2.36784	0.103395
TARBP1	SARC	2.36574	0.103634
ADAD2	PAAD	2.3649	0.10373
MOCS3	LIHC	2.36405	0.103828
TRIT1	LIHC	2.36106	0.104171
METTL2B	PCPG	2.35697	0.104643
ALKBH1	GBM	2.3568	0.104662
THUMPD1	LAML	2.35564	0.104797
FTSJ3	UCS	2.35159	0.105267
TFB1M	READ	2.35075	0.105365
YTHDC2	THCA	2.34614	0.105902
CTU1	LIHC	2.34246	0.106334
WTAP	UCEC	2.34192	0.106398
TRUB2	ESCA	2.33953	0.10668
RPUSD3	BLCA	2.33275	0.107483
THUMPD1	READ	2.3294	0.107883
TGS1	LIHC	2.32685	0.108188
TRMT61A	LAML	2.3267	0.108207
RNMT	OV	2.32621	0.108265
NOP2	HNSC	2.32223	0.108743
METTL2B	ACC	2.32181	0.108794
NAT10	READ	2.32154	0.108827
TARBP1	THCA	2.32116	0.108873
ZC3H13	KICH	2.31952	0.109071
TRMT11	KIRC	2.31611	0.109484
NFS1	THCA	2.31476	0.109648
TYW3	PCPG	2.31423	0.109713
SPOUT1	KIRP	2.31392	0.109751
GTPBP3	LIHC	2.31246	0.109929
ALKBH3	UCS	2.30878	0.110379
DIMT1	GBM	2.30495	0.110849
METTL6	COAD	2.30268	0.111128
METTL1	ACC	2.30206	0.111205
GTPBP3	COAD	2.29815	0.11169
THG1L	BLCA	2.29218	0.112434
ALKBH5	CESC	2.28574	0.113242
CMTR2	CESC	2.28563	0.113256
PUS1	UCEC	2.28398	0.113464
TARBP1	LUSC	2.28366	0.113505
LAGE3	KICH	2.28166	0.113758
TFB2M	TGCT	2.27733	0.114308
PCIF1	SKCM	2.27475	0.114637
CMTR2	LUSC	2.27469	0.114644
ALKBH8	PRAD	2.27456	0.114661
PUS3	LUAD	2.27347	0.1148
PUS7	LUAD	2.27191	0.115
FBL	BLCA	2.26955	0.115304
TP53RK	LAML	2.26777	0.115532
ELP4	SKCM	2.26713	0.115615
PUS7L	THCA	2.26633	0.115718
FBL	KIRP	2.26471	0.115928
SPOUT1	OV	2.26216	0.116258
TRMO	KIRP	2.26008	0.116529
PUS1	THCA	2.25831	0.116759
ELP5	LIHC	2.25823	0.116769
MPST	SARC	2.25726	0.116896
CTU2	HNSC	2.25332	0.117412
TRDMT1	BRCA	2.25282	0.117476
HSD17B10	TGCT	2.24952	0.117911
EIF3A	THCA	2.2486	0.118032
PUS7L	CESC	2.24062	0.119091
TRMT10A	BRCA	2.23606	0.1197
TYW3	ACC	2.23523	0.119811
METTL15	KIRP	2.23474	0.119877
METTL16	UCEC	2.23428	0.119939
METTL17	LIHC	2.23188	0.120262
ELP3	PRAD	2.2314	0.120326
TFB2M	KIRC	2.2307	0.12042
TRMT11	BRCA	2.23027	0.120478
THUMPD2	BRCA	2.22608	0.121046
RPUSD1	CESC	2.2255	0.121124
METTL27	GBM	2.22393	0.121338
FTSJ1	PCPG	2.22344	0.121405
VIRMA	SKCM	2.22014	0.121855
TRMT9B	LUAD	2.21943	0.121952
CIAO1	PRAD	2.21935	0.121963
TRUB1	SARC	2.21737	0.122234
ELP4	ACC	2.21652	0.12235
TRUB1	LUSC	2.21626	0.122386
RBM15B	LUAD	2.21285	0.122855
CMTR2	HNSC	2.21181	0.123
MPST	STAD	2.21083	0.123134
ISCU	KIRC	2.20992	0.12326
TRMT44	UCEC	2.20887	0.123406
TFB1M	LAML	2.20678	0.123696
MRM2	BRCA	2.20563	0.123856
CMTR1	KICH	2.20407	0.124074
TRUB2	LUAD	2.20352	0.124151
MRM2	LUSC	2.20295	0.12423
DUS2	LAML	2.2023	0.124321
TRDMT1	PCPG	2.20132	0.124457
ADAD1	UCS	2.19899	0.124784
TRMT12	ESCA	2.19883	0.124807
ELP4	HNSC	2.1966	0.12512
CMTR1	ESCA	2.19654	0.125129
TRMO	LUAD	2.19616	0.125182
PUS1	PRAD	2.19588	0.125222
EMG1	HNSC	2.19247	0.125702
QTRT1	CESC	2.19135	0.125861
TRMT1	CESC	2.19074	0.125948
NSUN6	BLCA	2.19007	0.126043
CTU2	LUAD	2.18944	0.126133
PCIF1	UCS	2.18896	0.1262
METTL2A	LUAD	2.1867	0.126522
DUS2	LGG	2.18583	0.126646
TRMT12	KIRP	2.18491	0.126778
PUS10	READ	2.18353	0.126975
EMG1	ESCA	2.18235	0.127144
SERGEF	BRCA	2.18213	0.127176
TRMT10B	GBM	2.18133	0.12729
YRDC	KIRC	2.17938	0.12757
WTAP	SKCM	2.17844	0.127706
YTHDC2	KICH	2.17807	0.127759
SERGEF	ESCA	2.1779	0.127784
ALKBH2	LUAD	2.17788	0.127785
METTL2A	UCS	2.17785	0.12779
FTO	OV	2.17533	0.128154
RPUSD1	READ	2.17415	0.128325
OSGEPL1	STAD	2.17364	0.128398
TRUB2	PRAD	2.17259	0.128551
ELP1	LIHC	2.17203	0.128633
NSUN4	LUAD	2.17146	0.128716
NSUN5	SKCM	2.16883	0.129098
ALKBH2	UCEC	2.16842	0.129158
MRM1	KICH	2.1668	0.129393
PUS10	PCPG	2.16505	0.12965
YTHDF2	ESCA	2.16005	0.130385
TGS1	PAAD	2.15837	0.130632
CTU2	LUSC	2.15674	0.130873
ELP3	UCS	2.15663	0.130889
METTL15	PAAD	2.15269	0.131474
YTHDC2	LUAD	2.14394	0.132783
WTAP	BRCA	2.14086	0.133247
CMTR1	PRAD	2.13794	0.133689
FTSJ1	PRAD	2.13625	0.133945
TRMT44	KIRC	2.13588	0.134001
PUSL1	UCEC	2.13431	0.13424
YTHDF3	SARC	2.1343	0.134241
METTL15	STAD	2.13358	0.134351
CDK5RAP1	PCPG	2.13141	0.134682
FBLL1	CESC	2.13017	0.134873
METTL17	PAAD	2.12882	0.135079
MEPCE	COAD	2.12762	0.135262
PCIF1	CESC	2.12694	0.135368
ADAT1	BRCA	2.12692	0.135371
ELP1	PAAD	2.12684	0.135383
METTL5	SARC	2.12545	0.135597
CDK5RAP1	ESCA	2.12517	0.135639
TYW3	THCA	2.12506	0.135657
ADARB2	LUSC	2.12202	0.136126
METTL8	OV	2.12069	0.136332
GTPBP3	PCPG	2.11962	0.136498
NSUN7	PRAD	2.1195	0.136516
ALKBH2	LAML	2.11844	0.136681
ALKBH1	PRAD	2.11772	0.136793
EIF3A	BLCA	2.11752	0.136823
SERGEF	KIRC	2.11574	0.137101
NUBP1	READ	2.11571	0.137106
NSUN7	GBM	2.11464	0.137272
EMG1	LGG	2.11293	0.13754
RPUSD4	READ	2.11257	0.137596
MTO1	COAD	2.11213	0.137664
YTHDC1	HNSC	2.11077	0.137877
NSUN3	SARC	2.10513	0.138766
TFB2M	KIRP	2.10337	0.139044
TGS1	READ	2.10028	0.139534
CTU2	PRAD	2.09898	0.139742
YRDC	CESC	2.09567	0.14027
NSUN3	LIHC	2.09423	0.1405
HENMT1	UCEC	2.09254	0.140772
TRMT10B	PRAD	2.09239	0.140795
NUBP1	SARC	2.09193	0.14087
RPUSD1	UCEC	2.09115	0.140994
METTL3	SKCM	2.08835	0.141446
HSD17B10	KICH	2.08675	0.141704
CMTR1	LUAD	2.08589	0.141843
DIMT1	LUAD	2.08543	0.141918
PUS7L	LGG	2.08377	0.142187
METTL9	UCS	2.07986	0.142823
TRMT12	LIHC	2.07668	0.143345
TRMT2A	KICH	2.07649	0.143375
NAT10	LUAD	2.07632	0.143403
TFB2M	BRCA	2.07575	0.143497
PUSL1	SARC	2.07529	0.143571
THG1L	READ	2.07426	0.143741
TRMT10C	BRCA	2.07348	0.14387
EMG1	LAML	2.07204	0.144107
TRMT10A	THCA	2.06835	0.144716
TRMT6	KICH	2.06761	0.144839
METTL2B	LGG	2.06741	0.144872
YTHDF1	SARC	2.06726	0.144897
WTAP	LUAD	2.067	0.144941
LAGE3	COAD	2.06635	0.145048
SPOUT1	LUSC	2.06549	0.14519
NAT10	BLCA	2.05644	0.146704
TRMT13	HNSC	2.05631	0.146727
CMTR2	PAAD	2.05268	0.147339
TRMT12	BRCA	2.05086	0.147647
METTL14	LUSC	2.04982	0.147824
TFB1M	ESCA	2.04905	0.147953
METTL8	PAAD	2.0487	0.148014
MRM1	LIHC	2.04744	0.148226
ADAR	LGG	2.04733	0.148247
DUS2	KICH	2.047	0.148302
MOCS3	PCPG	2.04665	0.148361
RPUSD1	LGG	2.044	0.148814
EMG1	KICH	2.04372	0.148863
OSGEP	KICH	2.04304	0.148979
TRMT10A	CESC	2.0421	0.14914
TRMT13	STAD	2.04186	0.14918
METTL9	PAAD	2.04087	0.14935
TRMT11	ESCA	2.03974	0.149545
TRMT12	LUAD	2.03848	0.149761
TFB1M	LUAD	2.03633	0.150132
WDR4	THCA	2.036	0.150189
YTHDC1	KIRP	2.03479	0.150398
ADARB1	UCEC	2.03087	0.151078
PUS7L	BRCA	2.03064	0.151117
FBL	READ	2.02859	0.151474
YTHDF3	LIHC	2.02403	0.152272
TRMT1	LUAD	2.02329	0.152403
ELP1	PCPG	2.02184	0.152657
METTL2A	SARC	2.02054	0.152886
YRDC	HNSC	2.02009	0.152966
GTPBP3	PRAD	2.01981	0.153014
ELP3	COAD	2.01897	0.153163
TRIT1	GBM	2.01786	0.153359
SPOUT1	KIRC	2.0171	0.153494
THUMPD2	BLCA	2.01666	0.153571
TRIT1	KICH	2.01663	0.153576
TRMT9B	TGCT	2.01446	0.153963
METTL3	SARC	2.01258	0.154296
MPST	SKCM	2.01198	0.154403
METTL5	UCS	2.01078	0.154617
RPUSD4	LGG	2.0096	0.154829
TRMT10B	LIHC	2.00855	0.155015
EIF3A	PAAD	2.00814	0.15509
METTL15	SKCM	2.00738	0.155226
SERGEF	SARC	2.00728	0.155243
METTL9	COAD	2.007	0.155293
TRMT2B	LAML	2.00635	0.15541
THUMPD3	PCPG	2.00605	0.155465
CDK5RAP1	SARC	2.00439	0.155763
METTL16	CESC	2.00186	0.15622
BCDIN3D	HNSC	2.00172	0.156245
OSGEP	LIHC	2.00144	0.156294
BUD23	UCS	1.997	0.1571
ALKBH8	LGG	1.99653	0.157185
METTL27	TGCT	1.9955	0.157373
TRMT13	SKCM	1.99525	0.157418
TRMT2A	BRCA	1.9947	0.157519
NSUN5	LIHC	1.99443	0.157567
TRMT61B	LUSC	1.99376	0.15769
ALKBH2	STAD	1.99261	0.1579
ADAD1	HNSC	1.99147	0.158109
NSUN7	KIRP	1.99089	0.158214
NSUN6	PCPG	1.99089	0.158214
ALKBH8	LUAD	1.98702	0.158925
EIF3A	GBM	1.98621	0.159075
OSGEPL1	LGG	1.98585	0.159141
METTL15	LUAD	1.98077	0.160081
SPOUT1	SARC	1.97682	0.160816
FBLL1	UCS	1.97666	0.160846
RBM15B	SKCM	1.97607	0.160957
METTL14	OV	1.97516	0.161127
TRMT1	KICH	1.97481	0.161193
EIF3A	LGG	1.97182	0.161754
QTRT1	READ	1.97142	0.161829
ADAT3	LAML	1.97107	0.161894
PUS10	KICH	1.96883	0.162315
TRMT9B	BLCA	1.96815	0.162443
YTHDF1	PRAD	1.96653	0.162749
ADAT3	KICH	1.96408	0.163215
SPOUT1	ESCA	1.96188	0.163634
MOCS3	LAML	1.96123	0.163757
TP53RK	PAAD	1.95996	0.164
RPUSD2	PRAD	1.95935	0.164115
TRMT13	ACC	1.95836	0.164304
TRMT10C	CESC	1.95834	0.164309
HNRNPC	LAML	1.95791	0.164391
ADAT3	LIHC	1.95775	0.164422
NSUN7	LIHC	1.95437	0.165069
GTPBP3	LGG	1.95378	0.165184
NSUN5	LUAD	1.95087	0.165745
HNRNPA2B1	ESCA	1.95	0.165913
NFS1	LGG	1.94795	0.16631
YRDC	SKCM	1.94753	0.166391
ADARB1	SARC	1.9452	0.166843
TRMT12	OV	1.94366	0.167145
CDK5RAP1	ACC	1.94262	0.167347
ALKBH5	SKCM	1.93941	0.167976
NSUN7	SKCM	1.93799	0.168255
SPOUT1	SKCM	1.93586	0.168674
QTRT1	STAD	1.93278	0.169282
PUSL1	BLCA	1.93134	0.169568
TRMT12	LAML	1.93114	0.169607
OSGEPL1	LAML	1.9311	0.169614
WDR4	STAD	1.93062	0.16971
APOBEC3A	UCS	1.92971	0.169891
ZCCHC4	ESCA	1.92715	0.170401
NSUN4	BRCA	1.92518	0.170794
METTL15	LIHC	1.92428	0.170973
MEPCE	LAML	1.92221	0.171389
ALKBH8	PAAD	1.92186	0.171458
FBL	LUSC	1.91975	0.171883
RBM15	STAD	1.91896	0.172043
ADAR	LUAD	1.91693	0.172453
APOBEC3A	TGCT	1.91621	0.172598
TRMT2B	KICH	1.91346	0.173156
SERGEF	OV	1.91141	0.173572
BUD23	STAD	1.9089	0.174085
TRMT10B	SARC	1.90734	0.174404
NAT10	LGG	1.90621	0.174636
TYW3	SARC	1.90555	0.17477
TRMT61B	PRAD	1.90418	0.175052
HSD17B10	KIRC	1.90414	0.175061
ADAT2	SARC	1.90328	0.175238
PUS7	ESCA	1.90256	0.175385
METTL2B	READ	1.90252	0.175394
FTO	PAAD	1.90154	0.175597
EMG1	THCA	1.90065	0.175781
METTL15	LAML	1.90062	0.175787
RPUSD3	SKCM	1.89954	0.17601
MOCS3	BLCA	1.89933	0.176053
METTL17	HNSC	1.89852	0.17622
WTAP	CESC	1.8958	0.176786
ADARB1	KIRP	1.89563	0.176821
ZCCHC4	UCS	1.89519	0.176912
CBLL1	COAD	1.89323	0.177321
METTL2A	SKCM	1.893	0.17737
TRMT1	LAML	1.89127	0.177731
TP53RK	KIRP	1.89106	0.177775
ADAD2	PCPG	1.89023	0.17795
METTL1	THCA	1.88988	0.178022
YRDC	KICH	1.88932	0.178141
TRMT1	COAD	1.88905	0.178196
NFS1	ACC	1.88763	0.178496
GTPBP3	PAAD	1.8869	0.178648
DKC1	LUAD	1.88681	0.178668
TRDMT1	CESC	1.88612	0.178813
ADAT1	BLCA	1.88368	0.179329
TPRKB	PCPG	1.88352	0.179361
ADAD1	BLCA	1.88321	0.179427
ALKBH8	COAD	1.8788	0.180363
PUS3	PRAD	1.87865	0.180395
THUMPD2	OV	1.87691	0.180765
FTSJ1	ACC	1.87625	0.180906
TFB1M	LIHC	1.8752	0.181131
NSUN2	COAD	1.87289	0.181627
NFS1	ESCA	1.87205	0.181808
OSGEPL1	BLCA	1.87192	0.181835
TRMT10B	PAAD	1.87069	0.182099
BCDIN3D	GBM	1.86993	0.182262
ZC3H13	BLCA	1.86889	0.182486
APOBEC3A	HNSC	1.86857	0.182555
BUD23	LUSC	1.86815	0.182647
TFB1M	PCPG	1.8674	0.182809
ADAD1	READ	1.86698	0.182899
EMG1	CESC	1.86633	0.183041
ELP4	LUAD	1.86591	0.183131
TRMT61B	THCA	1.86343	0.18367
FBLL1	HNSC	1.86163	0.18406
FTSJ3	GBM	1.86163	0.184061
ADAR	PAAD	1.85854	0.184735
METTL27	PAAD	1.85826	0.184798
APOBEC3G	LUSC	1.85767	0.184926
HSD17B10	LUAD	1.8573	0.185008
YTHDC1	LIHC	1.85628	0.185232
METTL6	BRCA	1.8561	0.18527
NUBP1	PAAD	1.85531	0.185444
WDR4	KICH	1.85429	0.185668
YTHDF1	KICH	1.85396	0.185741
TFB1M	KIRC	1.85303	0.185947
PUS7	THCA	1.85272	0.186015
ELP4	STAD	1.85264	0.186032
TRMT10B	PCPG	1.85258	0.186046
HSD17B10	ESCA	1.85115	0.186362
THG1L	STAD	1.85114	0.186364
TRMU	UCEC	1.85045	0.186517
CTU2	ESCA	1.84967	0.186688
PUS1	SKCM	1.84731	0.187212
MOCS3	LGG	1.84676	0.187335
WDR6	ACC	1.84605	0.187493
TRMT13	LUAD	1.8448	0.187772
CBLL1	PCPG	1.84478	0.187777
TRMT61B	OV	1.84465	0.187805
NSUN7	UCS	1.84445	0.187849
SERGEF	KIRP	1.84339	0.188086
TFB1M	BLCA	1.84247	0.188291
ALKBH3	COAD	1.84232	0.188327
TRMU	LUSC	1.84014	0.188814
APOBEC1	HNSC	1.8399	0.188867
DKC1	PRAD	1.83737	0.189436
TPRKB	TGCT	1.83488	0.189999
METTL27	ESCA	1.83251	0.190537
QTRT1	UCS	1.83034	0.191029
TRMT2A	COAD	1.82897	0.191341
NSUN2	KIRC	1.82676	0.191846
THUMPD1	STAD	1.82651	0.191902
VIRMA	PCPG	1.8265	0.191905
TRMT6	UCS	1.82593	0.192036
METTL5	SKCM	1.82488	0.192275
WTAP	KICH	1.82469	0.192318
CBLL1	CESC	1.82466	0.192326
ADAT2	PRAD	1.82212	0.192909
NFS1	KICH	1.82086	0.193199
RBM15	LAML	1.82033	0.193322
MEPCE	SARC	1.81823	0.193807
DIMT1	UCS	1.81797	0.193867
MOCS3	ACC	1.81586	0.194356
ALKBH1	CESC	1.81569	0.194395
WTAP	READ	1.81542	0.194457
DKC1	ESCA	1.81454	0.194663
METTL6	LAML	1.81403	0.19478
METTL5	OV	1.81391	0.19481
MPST	BLCA	1.81302	0.195016
ALKBH3	LUSC	1.81193	0.19527
LCMT2	LGG	1.81177	0.195307
PUS7	BLCA	1.80805	0.196179
TRMT10B	UCEC	1.80745	0.196319
TFB2M	LIHC	1.80722	0.196373
RPUSD3	READ	1.80326	0.197306
ADARB2	PCPG	1.80026	0.198017
NSUN5	BRCA	1.79981	0.198122
PUS1	PAAD	1.79911	0.19829
RBM15	PAAD	1.79786	0.198587
METTL2A	LAML	1.79732	0.198714
BUD23	CESC	1.79652	0.198905
METTL15	GBM	1.79509	0.199247
OSGEPL1	TGCT	1.79441	0.199409
OSGEPL1	PAAD	1.79393	0.199525
TFB2M	KICH	1.78966	0.200548
TP53RK	CESC	1.78649	0.201314
TRMT112	LUAD	1.78573	0.201498
RBM15B	UCEC	1.78491	0.201697
TRDMT1	LUAD	1.78162	0.202497
CDKAL1	ACC	1.78126	0.202583
RPUSD3	LUAD	1.78054	0.202759
DUS2	LUSC	1.77994	0.202906
NSUN2	ACC	1.77985	0.202927
PUS3	LGG	1.77878	0.20319
YTHDC1	KICH	1.77773	0.203446
TYW3	BRCA	1.77726	0.203561
METTL2A	CESC	1.77724	0.203564
MOCS3	STAD	1.77466	0.204198
NSUN2	GBM	1.77445	0.20425
PUSL1	TGCT	1.77206	0.204839
HENMT1	ESCA	1.7716	0.204952
ALKBH1	KICH	1.77085	0.205139
BCDIN3D	CESC	1.77082	0.205145
EIF3A	LUAD	1.76991	0.205371
NFS1	UCS	1.76937	0.205505
GTPBP3	KIRP	1.76747	0.205975
TP53RK	BRCA	1.76593	0.206359
RPUSD4	SKCM	1.76378	0.206896
HNRNPC	PRAD	1.76158	0.207443
HNRNPC	UCEC	1.76136	0.207501
ADARB2	PAAD	1.76009	0.207818
TRIT1	LGG	1.75989	0.207869
NUBP1	LAML	1.75965	0.20793
MPST	LAML	1.75632	0.208767
TRMT61A	SARC	1.7563	0.208771
OSGEP	LUAD	1.75564	0.208938
RPUSD4	SARC	1.75343	0.209499
RNMT	BLCA	1.75334	0.20952
OSGEP	PCPG	1.75309	0.209585
TRMU	KICH	1.75217	0.209816
BCDIN3D	KICH	1.75038	0.210272
RBM15B	PRAD	1.74997	0.210377
ADAT3	KIRC	1.749	0.210623
PUS7L	GBM	1.74604	0.21138
CMTR1	STAD	1.74519	0.211599
TFB1M	THCA	1.74405	0.21189
TRMT61A	SKCM	1.74233	0.212333
TFB1M	CESC	1.74065	0.212766
CDKAL1	LUAD	1.73886	0.213227
ZCCHC4	OV	1.73828	0.213377
TRMT44	LUSC	1.73804	0.21344
METTL8	HNSC	1.73766	0.213538
METTL4	GBM	1.73643	0.213858
ADAR	KIRC	1.7358	0.214021
METTL2A	PCPG	1.73459	0.214335
ZCCHC4	READ	1.73455	0.214345
METTL4	LAML	1.73454	0.214349
TRMT61B	READ	1.7344	0.214384
METTL4	LUSC	1.73343	0.214638
MPST	UCEC	1.73177	0.21507
DIMT1	LUSC	1.7312	0.215219
ZC3H13	TGCT	1.73042	0.215423
THUMPD2	KIRC	1.73002	0.215528
TRMT10A	KICH	1.72972	0.215608
ELP1	UCEC	1.7292	0.215744
WDR6	LUAD	1.72788	0.216091
EIF3A	UCEC	1.72763	0.216156
TRMT44	HNSC	1.72603	0.216577
TRMT2A	PAAD	1.72565	0.216677
ADAT2	LUAD	1.72421	0.217057
RPUSD3	LGG	1.72419	0.217063
METTL14	THCA	1.72394	0.217129
APOBEC1	KIRC	1.7236	0.217219
LCMT2	ESCA	1.7235	0.217244
TPRKB	BRCA	1.7219	0.217668
PUS3	THCA	1.71931	0.218356
METTL6	GBM	1.71909	0.218415
JMJD6	GBM	1.71892	0.218458
PUS7L	PAAD	1.71819	0.218654
TRMT44	COAD	1.71816	0.218662
ADAD2	KICH	1.71791	0.218728
MOCS3	LUAD	1.71759	0.218814
CTU1	LAML	1.71755	0.218824
YTHDF3	HNSC	1.71632	0.219152
ALKBH2	READ	1.71606	0.219223
CMTR2	ESCA	1.71601	0.219235
TRMT9B	COAD	1.71451	0.219637
FTSJ1	TGCT	1.71445	0.219653
METTL2B	LUAD	1.7142	0.219719
TRUB1	COAD	1.71314	0.220005
NSUN6	KIRC	1.71034	0.220757
THUMPD3	SARC	1.70841	0.221278
METTL5	PRAD	1.70778	0.221449
YRDC	OV	1.70766	0.221482
APOBEC3A	LUSC	1.70545	0.222081
CBLL1	LGG	1.7054	0.222093
TYW3	SKCM	1.70402	0.222469
TRMT10A	ACC	1.70385	0.222514
TGS1	CESC	1.70334	0.222654
ZC3H13	SARC	1.70263	0.222846
TRUB1	PRAD	1.69878	0.223899
TPRKB	CESC	1.69841	0.223999
PCIF1	PRAD	1.69811	0.224081
METTL14	KIRP	1.69795	0.224126
ADAT3	BLCA	1.69681	0.224439
NFS1	SARC	1.69401	0.22521
RBM15B	LGG	1.68965	0.226416
METTL2B	THCA	1.68709	0.227128
NSUN7	HNSC	1.68599	0.227436
TRMT11	READ	1.68575	0.227503
ALKBH1	READ	1.6857	0.227517
ALKBH3	PCPG	1.68504	0.2277
ELP1	GBM	1.68306	0.228256
CBLL1	THCA	1.6808	0.228891
CDK5RAP1	LAML	1.68036	0.229013
ALKBH5	ESCA	1.68033	0.229022
WDR6	BRCA	1.68026	0.229042
MRM1	PAAD	1.68017	0.229068
LAGE3	ACC	1.67865	0.229496
CIAO1	UCEC	1.67839	0.229568
RPUSD4	HNSC	1.67738	0.229855
MRM2	GBM	1.67711	0.229931
PUS7	PRAD	1.67568	0.230336
MRM1	ACC	1.67356	0.230937
APOBEC3G	PAAD	1.66982	0.232004
NUBP1	KIRP	1.66961	0.232063
SPOUT1	HNSC	1.66859	0.232355
TRMT2A	UCEC	1.66623	0.233032
DIMT1	KIRC	1.66592	0.233122
TRMT1	LUSC	1.66588	0.233133
QTRT1	GBM	1.66416	0.233627
NSUN3	BLCA	1.66364	0.233776
YTHDC2	HNSC	1.66221	0.234191
MRM1	SKCM	1.66147	0.234404
NSUN2	SARC	1.66132	0.234447
CTU1	SKCM	1.66109	0.234515
YTHDF2	UCEC	1.65898	0.235126
NSUN4	COAD	1.65874	0.235196
ADAT1	THCA	1.65797	0.23542
TRMU	ESCA	1.65781	0.235467
CTU1	SARC	1.65778	0.235474
TRMT6	ESCA	1.65767	0.235506
OSGEPL1	CESC	1.65725	0.235629
HENMT1	SKCM	1.65615	0.23595
METTL9	GBM	1.65594	0.23601
METTL17	ACC	1.65579	0.236053
CBLL1	LIHC	1.65403	0.236569
THUMPD2	SARC	1.65388	0.236613
RPUSD2	LUAD	1.65273	0.23695
METTL1	SKCM	1.6527	0.236958
TRMT10A	ESCA	1.65265	0.236972
PUS3	SKCM	1.65253	0.237007
TRMT112	KIRC	1.65144	0.237328
NUBP1	PRAD	1.65101	0.237453
THUMPD3	READ	1.65059	0.237578
TRMT44	STAD	1.64834	0.238241
RBM15	PRAD	1.6483	0.238252
TRMU	LGG	1.64647	0.238793
FTO	KICH	1.64636	0.238825
HSD17B10	OV	1.64498	0.239234
ELP4	PCPG	1.6441	0.239494
GTPBP3	BLCA	1.64385	0.239568
TRMT12	READ	1.64244	0.239987
FTO	PRAD	1.64137	0.240307
MRM3	KIRP	1.64118	0.240363
RPUSD3	PCPG	1.64076	0.240489
TRUB1	BLCA	1.64004	0.240703
ELP3	LIHC	1.63775	0.241389
NSUN4	SARC	1.63568	0.242009
PCIF1	TGCT	1.6356	0.242035
TRMO	PCPG	1.63452	0.242357
YRDC	READ	1.63442	0.242388
YTHDC1	GBM	1.6334	0.242696
TRMT1L	CESC	1.63222	0.24305
ELP1	CESC	1.63117	0.24337
PUS3	BLCA	1.63049	0.243575
TRMT12	KICH	1.62994	0.243741
CDK5RAP1	UCEC	1.62974	0.243802
PUS7	GBM	1.6297	0.243816
TRUB2	READ	1.62725	0.244558
TRMT10C	ESCA	1.62718	0.24458
PCIF1	PAAD	1.6259	0.244969
CIAO1	THCA	1.62511	0.245211
ELP3	READ	1.62417	0.245497
TRMT1	READ	1.62254	0.245998
CIAO1	BLCA	1.6217	0.246255
TRUB2	HNSC	1.62134	0.246364
HSD17B10	PAAD	1.6212	0.246407
ALKBH2	LIHC	1.62091	0.246496
MTO1	BLCA	1.6204	0.246653
ZCCHC4	PRAD	1.61981	0.246835
FTO	CESC	1.61916	0.247034
TFB2M	LUSC	1.6188	0.247147
FBL	BRCA	1.61871	0.247173
MPST	BRCA	1.61808	0.24737
NSUN5	PCPG	1.61761	0.247514
RNMT	LAML	1.61575	0.248088
DKC1	THCA	1.61495	0.248337
METTL17	UCEC	1.61445	0.248491
TRIT1	KIRP	1.61188	0.249291
FBLL1	THCA	1.61139	0.249443
WDR4	PAAD	1.61122	0.249496
MRM2	LUAD	1.61122	0.249497
ADARB2	KIRP	1.60921	0.250124
ADARB1	PCPG	1.60919	0.250129
MRM3	UCS	1.60811	0.250468
SERGEF	LUSC	1.60797	0.250513
METTL9	READ	1.60747	0.250668
CMTR1	UCS	1.6072	0.250753
ADAT2	LAML	1.60519	0.251383
TRMT5	THCA	1.60508	0.251418
TRMT61B	ACC	1.60508	0.251418
METTL14	HNSC	1.6048	0.251506
CIAO1	COAD	1.6047	0.251539
TRDMT1	ACC	1.60466	0.25155
CBLL1	PRAD	1.60242	0.252258
NSUN2	HNSC	1.60183	0.252445
TRMT10A	PCPG	1.6013	0.252612
ALKBH8	SARC	1.6004	0.252896
METTL4	SKCM	1.59934	0.253231
ALKBH2	LUSC	1.59836	0.253545
APOBEC1	ESCA	1.59697	0.253987
TRDMT1	COAD	1.59687	0.254016
OSGEP	SKCM	1.59683	0.254029
CTU1	PRAD	1.59663	0.254094
EMG1	LUSC	1.59543	0.254478
TRMT5	PRAD	1.59474	0.254697
RPUSD4	LAML	1.59407	0.25491
ALKBH2	TGCT	1.59353	0.255083
THUMPD3	PRAD	1.59161	0.255698
METTL14	PCPG	1.59157	0.255711
ALKBH2	KICH	1.59069	0.255994
QTRT1	BLCA	1.59054	0.256044
PUS7	SARC	1.59035	0.256103
NSUN4	SKCM	1.58926	0.256454
YTHDF1	ACC	1.58899	0.256541
JMJD6	PRAD	1.58882	0.256597
LAGE3	READ	1.58609	0.257479
EMG1	UCS	1.58499	0.257837
TRMT1	TGCT	1.58359	0.258291
VIRMA	KICH	1.58261	0.258608
YTHDF2	COAD	1.58085	0.259183
METTL16	PRAD	1.58009	0.25943
TRMT5	HNSC	1.57944	0.259642
HNRNPC	SKCM	1.57899	0.25979
CMTR1	SARC	1.5789	0.259819
THUMPD3	TGCT	1.57524	0.261021
NSUN6	LAML	1.57194	0.262111
RPUSD2	UCEC	1.57175	0.262173
NSUN4	BLCA	1.56975	0.262836
ADAR	GBM	1.56959	0.262889
YTHDF2	LUAD	1.56952	0.262913
EIF3A	TGCT	1.56936	0.262965
BUD23	UCEC	1.56895	0.2631
TRMT13	PCPG	1.56889	0.263122
RPUSD3	ESCA	1.56875	0.263169
CMTR1	LIHC	1.56781	0.263481
NOP2	GBM	1.56748	0.26359
PUSL1	BRCA	1.56679	0.263819
NSUN2	BRCA	1.56633	0.263973
ELP5	SKCM	1.56624	0.264003
NSUN2	UCS	1.56501	0.264414
CTU2	THCA	1.56427	0.264662
CTU2	GBM	1.56422	0.26468
ELP1	LAML	1.5637	0.264852
TRMT1L	KIRP	1.56335	0.26497
ADARB2	KICH	1.56322	0.265013
ALKBH5	UCEC	1.56309	0.265057
ALKBH8	GBM	1.56283	0.265145
MEPCE	PAAD	1.56249	0.265257
ADAT1	STAD	1.56202	0.265416
TRMO	GBM	1.56172	0.265518
LCMT2	BLCA	1.56155	0.265575
FTSJ3	PRAD	1.56063	0.265885
MOCS3	BRCA	1.55977	0.266173
RPUSD3	PRAD	1.55914	0.266385
TFB1M	SARC	1.55882	0.266493
ALKBH1	PCPG	1.55857	0.266578
TRMU	LUAD	1.55765	0.266887
CTU2	CESC	1.55717	0.26705
RBM15B	KICH	1.55652	0.267271
LCMT2	KICH	1.55606	0.267426
TRMT1L	LIHC	1.55556	0.267595
NSUN6	KICH	1.55555	0.267599
ISCU	BRCA	1.55425	0.268042
MRM2	PAAD	1.55423	0.268048
PUS7L	PRAD	1.55246	0.268649
PUS7	TGCT	1.55193	0.268832
ALKBH3	STAD	1.55151	0.268976
RRP8	LUAD	1.55079	0.26922
CTU2	SARC	1.5496	0.269625
TRMT61A	PCPG	1.54908	0.269804
TRDMT1	THCA	1.54834	0.27006
ALKBH8	LAML	1.54826	0.270085
TRMT112	THCA	1.54812	0.270132
THG1L	KICH	1.5472	0.270451
YTHDC1	PCPG	1.54644	0.27071
TRMU	CESC	1.54589	0.270901
MRM1	UCEC	1.5454	0.271068
RPUSD2	ACC	1.54259	0.272039
ALKBH8	ESCA	1.5418	0.272314
FBLL1	PRAD	1.54136	0.272467
FBL	OV	1.54059	0.272732
METTL14	PAAD	1.53962	0.273069
ALKBH3	GBM	1.53831	0.273525
WDR6	LAML	1.53733	0.273865
NFS1	READ	1.5368	0.274051
NSUN6	LUSC	1.53215	0.275679
TRMT9B	OV	1.53131	0.275976
CBLL1	LUSC	1.53062	0.276218
METTL1	LUSC	1.53054	0.276248
LCMT2	LUSC	1.53028	0.276341
TRIT1	OV	1.52923	0.276711
PUS7	LAML	1.52868	0.276904
TRMU	THCA	1.52859	0.276938
TRMT13	KIRP	1.52636	0.277728
TRMT2B	GBM	1.52507	0.278186
OSGEP	LGG	1.52436	0.278437
HNRNPC	LUSC	1.52329	0.278819
NSUN2	CESC	1.52301	0.278918
ALKBH2	CESC	1.52285	0.278976
YRDC	STAD	1.52225	0.279189
METTL3	STAD	1.52219	0.27921
TRMT112	PCPG	1.52158	0.27943
APOBEC3A	COAD	1.52089	0.279676
NSUN5	ESCA	1.52013	0.279948
ALKBH2	ESCA	1.51922	0.280272
LAGE3	SARC	1.51877	0.280434
HNRNPC	READ	1.51836	0.280582
TRMT10C	ACC	1.51744	0.280913
THUMPD3	BRCA	1.51662	0.281209
TRMT5	LUSC	1.51653	0.28124
CMTR2	LAML	1.51649	0.281254
HNRNPA2B1	HNSC	1.51622	0.281351
TRDMT1	ESCA	1.51564	0.281561
ALKBH2	PAAD	1.51334	0.282394
SERGEF	BLCA	1.51185	0.282932
TPRKB	SKCM	1.51147	0.283072
TRMT9B	BRCA	1.51141	0.283092
ZC3H13	OV	1.51098	0.283251
ALKBH3	TGCT	1.50877	0.284053
ALKBH5	GBM	1.50856	0.28413
WDR6	UCEC	1.50592	0.285097
MPST	LGG	1.50446	0.285632
DKC1	PAAD	1.50405	0.285783
YTHDF3	THCA	1.50403	0.28579
METTL17	BRCA	1.50323	0.286083
YRDC	LUAD	1.50307	0.286141
TRMT11	KICH	1.50279	0.286245
TRMT44	LIHC	1.50274	0.286265
ADAD2	PRAD	1.50168	0.286652
TP53RK	UCS	1.50096	0.286921
WTAP	ACC	1.50092	0.286933
DUS2	THCA	1.50036	0.287141
RPUSD1	LAML	1.50016	0.287214
CTU2	KICH	1.49984	0.287334
RPUSD4	ESCA	1.49866	0.28777
ALKBH3	LGG	1.49795	0.288034
EIF3A	LUSC	1.49686	0.288438
WDR4	LUSC	1.49681	0.288456
YTHDF3	OV	1.49676	0.288476
ADAR	TGCT	1.49522	0.289048
WDR6	CESC	1.49449	0.28932
METTL14	GBM	1.49392	0.289532
ELP5	KIRC	1.49373	0.289604
SPOUT1	CESC	1.49294	0.2899
FBLL1	COAD	1.49156	0.290415
TARBP1	LAML	1.49139	0.29048
ELP1	COAD	1.48936	0.29124
PCIF1	LIHC	1.48868	0.291496
APOBEC3G	ACC	1.48827	0.291653
WDR4	PRAD	1.48709	0.292096
ADARB2	LAML	1.48686	0.292184
CIAO1	PCPG	1.4853	0.292775
APOBEC1	READ	1.48525	0.292794
TRMT1L	COAD	1.48389	0.293308
ADAT2	UCEC	1.48297	0.293658
RPUSD3	THCA	1.4824	0.293872
APOBEC1	STAD	1.48195	0.294043
FTO	STAD	1.47819	0.295479
PUS7L	HNSC	1.47778	0.295635
SERGEF	UCS	1.47762	0.295697
PUS1	LAML	1.47735	0.2958
METTL2B	HNSC	1.47656	0.296104
FTSJ3	SKCM	1.47636	0.29618
TRMT10C	KIRP	1.4763	0.296204
TPRKB	HNSC	1.47582	0.296387
PUS7	BRCA	1.4742	0.297013
QTRT1	PCPG	1.47377	0.297179
CTU1	TGCT	1.47356	0.297259
NAT10	THCA	1.47299	0.297479
ADAD1	SKCM	1.47273	0.297579
THUMPD3	THCA	1.47207	0.297834
ADAT2	ACC	1.46899	0.299028
ELP3	CESC	1.46703	0.299787
METTL17	SARC	1.46634	0.300059
ELP3	OV	1.46384	0.301033
METTL8	READ	1.4625	0.301562
ELP5	OV	1.46219	0.301681
HENMT1	LIHC	1.45976	0.302639
OSGEPL1	HNSC	1.45967	0.302674
ALKBH3	LAML	1.45949	0.302746
TRMT1L	READ	1.4581	0.303294
ADAT3	SKCM	1.45589	0.30417
FTSJ3	KIRC	1.45471	0.304639
LCMT2	COAD	1.45342	0.30515
TPRKB	ESCA	1.45255	0.305497
NSUN3	THCA	1.45246	0.305534
HNRNPA2B1	PAAD	1.45077	0.306207
RRP8	LAML	1.45059	0.306278
TPRKB	PRAD	1.45049	0.306319
THG1L	KIRP	1.45046	0.306332
FBL	KICH	1.4499	0.306558
TRMT2A	STAD	1.44924	0.306822
NSUN6	HNSC	1.44849	0.307121
THUMPD1	ESCA	1.4484	0.307159
DKC1	COAD	1.44827	0.307209
ADAD1	STAD	1.44788	0.307365
MRM2	SARC	1.44781	0.307393
EIF3A	LAML	1.44675	0.307819
EIF3A	PCPG	1.44643	0.307949
GTPBP3	LUAD	1.44569	0.308246
TRMT2B	UCEC	1.44552	0.308315
METTL15	PCPG	1.44487	0.308579
ADARB2	LUAD	1.44334	0.309196
TRMT112	BLCA	1.44179	0.309824
NOP2	UCS	1.44098	0.310156
WDR4	PCPG	1.44003	0.310539
TRMT5	READ	1.43927	0.310851
TRMT6	THCA	1.43904	0.310944
ADAT2	TGCT	1.43764	0.311515
TRMT10C	LAML	1.43741	0.311611
MTO1	HNSC	1.43672	0.31189
MRM2	KIRP	1.43613	0.312133
TRMT5	PAAD	1.43597	0.312198
NSUN3	LUSC	1.43395	0.313028
BUD23	PRAD	1.43378	0.313097
ISCU	BLCA	1.43363	0.313157
CDK5RAP1	KICH	1.43351	0.313207
METTL2A	THCA	1.43336	0.31327
CDKAL1	UCEC	1.43128	0.314125
TP53RK	TGCT	1.43123	0.314148
CDKAL1	BLCA	1.43079	0.314327
THG1L	BRCA	1.43019	0.314576
TRMT1L	LUAD	1.42969	0.314782
PUS7	UCEC	1.42963	0.314808
PUSL1	LUAD	1.42842	0.31531
SERGEF	TGCT	1.4281	0.315442
VIRMA	TGCT	1.42675	0.316005
ISCU	LAML	1.42594	0.316338
THUMPD2	READ	1.42582	0.31639
RPUSD1	TGCT	1.42519	0.316652
THUMPD2	LUSC	1.425	0.316732
NAT10	OV	1.42477	0.316826
RPUSD1	KIRP	1.42408	0.317115
TGS1	BRCA	1.42358	0.317325
YTHDC2	OV	1.42323	0.317472
TRMT9B	GBM	1.42228	0.317867
TRMO	ACC	1.42205	0.317966
PUS7L	COAD	1.42193	0.318014
ADAT2	BRCA	1.4215	0.318197
OSGEP	OV	1.42128	0.318288
FTO	ACC	1.42026	0.318718
ALKBH3	ACC	1.41999	0.31883
TRMT11	PAAD	1.41971	0.318946
APOBEC1	SKCM	1.41942	0.319069
TRMT112	TGCT	1.41896	0.319263
ZCCHC4	BLCA	1.4175	0.319881
CIAO1	ESCA	1.41722	0.319997
METTL16	READ	1.41685	0.320153
CMTR2	TGCT	1.41682	0.320166
CIAO1	CESC	1.41666	0.320232
PCIF1	LGG	1.41651	0.320297
FBL	LAML	1.41646	0.320319
MRM1	GBM	1.41496	0.320952
MEPCE	UCEC	1.41424	0.32126
ALKBH2	HNSC	1.41379	0.321451
METTL14	ESCA	1.41244	0.322024
HNRNPC	THCA	1.41221	0.32212
ADAT1	LAML	1.41171	0.322335
MEPCE	PRAD	1.4106	0.322809
MPST	KIRP	1.41022	0.32297
TRUB2	COAD	1.40975	0.32317
WDR4	HNSC	1.4089	0.323534
OSGEPL1	GBM	1.40866	0.323637
DKC1	UCS	1.40864	0.323647
METTL1	PCPG	1.40822	0.323827
WDR6	HNSC	1.40795	0.32394
HNRNPA2B1	READ	1.40751	0.324131
ZCCHC4	THCA	1.40678	0.324445
VIRMA	UCEC	1.40593	0.324811
ELP4	TGCT	1.40552	0.324984
TRMT112	STAD	1.40485	0.325274
METTL9	BRCA	1.40446	0.325441
ADAD2	SARC	1.40423	0.325542
TRMT10B	OV	1.40389	0.325689
HNRNPC	STAD	1.40224	0.326401
MEPCE	BRCA	1.40166	0.326652
NSUN4	KICH	1.40073	0.327055
TRMT12	UCEC	1.40045	0.327179
ELP1	SKCM	1.40023	0.327275
ALKBH5	OV	1.40014	0.327313
YTHDC2	SARC	1.39927	0.327693
CDK5RAP1	LUSC	1.39891	0.32785
METTL2A	BLCA	1.39863	0.327971
METTL17	LUAD	1.39852	0.328016
ELP1	LUSC	1.39774	0.328356
QTRT1	THCA	1.3972	0.328593
RPUSD4	STAD	1.39716	0.328612
DUS2	LUAD	1.39684	0.328751
BUD23	HNSC	1.39578	0.329212
FBL	TGCT	1.39547	0.329352
CTU2	TGCT	1.39366	0.330142
FBLL1	TGCT	1.39287	0.33049
NFS1	PRAD	1.3925	0.330654
TRMO	LIHC	1.39221	0.330781
PCIF1	READ	1.39086	0.331376
PUS7L	PCPG	1.39018	0.331675
CBLL1	GBM	1.38899	0.332201
PUS7	LUSC	1.38787	0.332696
CMTR1	GBM	1.38767	0.332785
CDKAL1	TGCT	1.3873	0.332951
OSGEPL1	LUAD	1.38646	0.333325
NAT10	BRCA	1.38524	0.333865
PUSL1	PRAD	1.38356	0.334616
MOCS3	KICH	1.3835	0.334643
YTHDF2	BLCA	1.38341	0.334683
ELP5	TGCT	1.38282	0.334947
DUS2	ACC	1.38273	0.334985
JMJD6	OV	1.38236	0.33515
HSD17B10	UCEC	1.3819	0.335356
CMTR1	KIRC	1.38159	0.335495
NFS1	COAD	1.38143	0.335567
FTSJ3	LGG	1.38143	0.33557
PCIF1	BRCA	1.38118	0.335682
FTO	KIRP	1.38113	0.335703
TRMU	SARC	1.38062	0.335932
OSGEP	KIRP	1.38042	0.33602
ALKBH8	ACC	1.38031	0.33607
MRM2	ESCA	1.37947	0.336446
TRMT13	CESC	1.37888	0.336714
ELP3	ESCA	1.37847	0.336896
MRM2	CESC	1.37623	0.33791
TP53RK	KIRC	1.3753	0.338328
NUBP1	HNSC	1.37473	0.338589
MRM1	PCPG	1.37449	0.338695
YTHDF3	KIRP	1.3743	0.338784
THG1L	COAD	1.37429	0.338786
WDR4	READ	1.37363	0.339087
MRM1	LGG	1.37342	0.339181
THG1L	SKCM	1.37253	0.339587
METTL16	OV	1.37235	0.339668
YTHDC1	TGCT	1.37217	0.33975
ADAR	SKCM	1.37167	0.339979
METTL8	ESCA	1.37154	0.340037
TRMO	BRCA	1.37139	0.340104
TRMT61A	KICH	1.37106	0.340255
METTL2A	LGG	1.3703	0.340604
OSGEPL1	ESCA	1.36898	0.341206
OSGEPL1	SKCM	1.36845	0.34145
METTL2A	GBM	1.36802	0.341647
CDK5RAP1	KIRP	1.36765	0.341815
METTL15	OV	1.3673	0.341978
NSUN7	LUAD	1.36471	0.343169
CIAO1	KIRP	1.36458	0.343228
NSUN3	BRCA	1.36404	0.343476
TRMT2B	SKCM	1.36338	0.34378
METTL9	KICH	1.36325	0.343839
TRMT2B	PAAD	1.36235	0.344258
TRMT6	KIRC	1.36205	0.344394
APOBEC3A	BLCA	1.36204	0.344401
LCMT2	PCPG	1.36166	0.344577
ZCCHC4	LUSC	1.36105	0.344859
ZC3H13	READ	1.36083	0.344962
MPST	LIHC	1.36043	0.345148
PUS3	UCEC	1.36016	0.34527
GTPBP3	OV	1.3596	0.345534
CTU2	UCS	1.35944	0.345605
TRMU	STAD	1.35789	0.346328
MRM3	SARC	1.35609	0.347169
MTO1	THCA	1.35601	0.347205
NSUN3	GBM	1.35514	0.347614
PUS10	LIHC	1.35489	0.347732
LAGE3	LUAD	1.35482	0.347764
MTO1	LGG	1.35384	0.348222
PUSL1	PCPG	1.35267	0.348773
METTL27	KICH	1.35157	0.349289
TFB2M	PAAD	1.34891	0.350549
ADARB1	CESC	1.34711	0.3514
MRM2	COAD	1.34676	0.351567
TFB1M	TGCT	1.34524	0.352289
WDR6	THCA	1.34522	0.352298
MRM3	BRCA	1.34496	0.352422
NFS1	LIHC	1.34439	0.352695
GTPBP3	THCA	1.3442	0.352788
ALKBH2	GBM	1.3441	0.352834
TRUB1	HNSC	1.34401	0.352877
APOBEC3G	THCA	1.34267	0.353519
FBLL1	STAD	1.3425	0.353596
PUS10	UCS	1.3422	0.353741
EIF3A	STAD	1.34167	0.353995
ELP5	PAAD	1.34105	0.354295
TRMT44	BRCA	1.34078	0.354421
CBLL1	SARC	1.34029	0.354658
TRMT11	LUAD	1.34024	0.354682
JMJD6	LAML	1.3399	0.354845
METTL27	HNSC	1.33987	0.354858
NSUN3	PAAD	1.3398	0.354893
MRM2	BLCA	1.33896	0.355299
ISCU	UCS	1.3382	0.355664
TRDMT1	PRAD	1.3382	0.355665
ELP5	UCEC	1.3381	0.355713
RRP8	PRAD	1.33808	0.355721
THUMPD2	HNSC	1.33685	0.356316
CIAO1	READ	1.33623	0.356616
DUS2	PRAD	1.33571	0.356865
MRM2	OV	1.33553	0.356955
TRMT9B	PRAD	1.33537	0.357033
FTO	UCS	1.3352	0.357112
ALKBH3	BLCA	1.33433	0.357535
CDK5RAP1	COAD	1.33314	0.358112
RRP8	PAAD	1.33205	0.358646
HNRNPA2B1	OV	1.3308	0.359254
THUMPD1	UCEC	1.33042	0.359438
METTL14	LGG	1.3299	0.359695
MTO1	PRAD	1.32861	0.360326
PUS7L	STAD	1.32809	0.36058
METTL27	SARC	1.32779	0.360729
CBLL1	KIRP	1.32756	0.360841
RRP8	READ	1.32752	0.360861
TRMT61A	PAAD	1.32737	0.360932
APOBEC3A	OV	1.32727	0.360981
YTHDF3	LUSC	1.3272	0.361015
CDK5RAP1	HNSC	1.32701	0.361111
YTHDC1	UCEC	1.32686	0.361184
NSUN3	PRAD	1.3266	0.361312
NSUN4	PCPG	1.32655	0.361338
NOP2	CESC	1.32626	0.361479
RPUSD4	OV	1.32613	0.361542
TRMT2B	LIHC	1.32596	0.361625
MRM2	STAD	1.32495	0.362126
HENMT1	BRCA	1.32441	0.362389
TRMT2A	OV	1.32406	0.362564
ZCCHC4	ACC	1.32388	0.362653
RPUSD2	TGCT	1.32297	0.363103
ADAD1	GBM	1.32265	0.363263
[truncated: 2,090 more rows]
