# Supplementary material for: Integrative analyses of the RNA modification machinery reveal tissue- and cancer-specific signatures
Source: Genome Biol. 2020 May 7;21:97. doi: 10.1186/s13059-020-02009-z (PMC7204298; doi:10.1186/s13059-020-02009-z)
Supplement: Supplementary file 8 — Additional file 8: Table S8. PFAM domains used in phylogenetic analysis. [file 13059_2020_2009_MOESM8_ESM.xlsx]

## Sheet: Sheet1
Table S8. PFAM domains used in phylogenetic analysis
PPFAM Domain	Search Number
A_deamin﻿	1
AdoMet_Mtase	1
APOBEC_N	1
Bin3	1
dCMP_cyt_deam_1	1
DNA_methylase	1
EMG1﻿	1
Fibrillarin	1
FtsJ	1
Gcd10p	1
GCD14	1
LCM﻿	1
MafB19-deam﻿	1
Met_10﻿	1
Methyltr_RsmB-F	1
Methyltransf_4	1
Methyltransf_10	1
Methyltransf_11	1
Methyltransf_15	1
Methyltransf_8﻿	1
Methyltrn_RNA_3	1
MT-A70	1
PCIF1_WW	1
Pox_MCEL﻿	1
PseudoU_synth_1	1
PseudoU_synth_2	1
RrnaAD	1
SpoU_methylase	1
TRM	1
TRM13﻿	1
TrmO	1
tRNA_m1G_MT﻿	1
tRNA_U5-meth_tr﻿	1
TruB_N	1
TruD	1
TYW3﻿	1
UPF0020	1
WD40	1
zf-GRF	1
WBS_methylT	1
DREV	2
Methyltransf_12	2
Methyltransf_5	2
MTS	2
Rsm22	2
