# Supplementary material for: Integrative analyses of the RNA modification machinery reveal tissue- and cancer-specific signatures
Source: Genome Biol. 2020 May 7;21:97. doi: 10.1186/s13059-020-02009-z (PMC7204298; doi:10.1186/s13059-020-02009-z)
Supplement: Supplementary file 9 — Additional file 9: Table S9. Raw output of Hmmsearch including RMWs and non-RMPs. [file 13059_2020_2009_MOESM9_ESM.xlsx]

## Sheet: HmmSearch_AboveThreshold_All
Table S9. Raw output of Hmmsearch including RMWs and non-RMPs
UniProt	PFAM	Name	Search Number	Writer?
Q9H7H0	Methyltransf_11	MET17_HUMAN	1	?
Q9NRN9	DNA_methylase	METL5_HUMAN	1	?
Q9NRN9	UPF0020	METL5_HUMAN	1	?
Q9H1A3	Methyltransf_11	METL9_HUMAN	1	?
Q8N6F8	Methyltransf_11	WBS27_HUMAN	1	?
Q9H1A3	DREV	METL9_HUMAN	2	?
Q9H7H0	Methyltransf_12	MET17_HUMAN	2	?
Q9NRN9	Methyltransf_12	METL5_HUMAN	2	?
Q9H1A3	Methyltransf_12	METL9_HUMAN	2	?
Q8N6F8	Methyltransf_12	WBS27_HUMAN	2	?
Q9NRN9	MTS	METL5_HUMAN	2	?
Q9H7H0	Rsm22	MET17_HUMAN	2	?
P31941	APOBEC_N	ABC3A_HUMAN	1	+
Q9HC16	APOBEC_N	ABC3G_HUMAN	1	+
P41238	APOBEC_N	ABEC1_HUMAN	1	+
Q96M93	A_deamin	ADAD1_HUMAN	1	+
Q8NCV1	A_deamin	ADAD2_HUMAN	1	+
Q9BUB4	A_deamin	ADAT1_HUMAN	1	+
Q7Z6V5	dCMP_cyt_deam_1	ADAT2_HUMAN	1	+
Q7Z6V5	MafB19-deam	ADAT2_HUMAN	1	+
Q96EY9	dCMP_cyt_deam_1	ADAT3_HUMAN	1	+
Q96EY9	MafB19-deam	ADAT3_HUMAN	1	+
Q96BT7	Methyltransf_8	ALKB8_HUMAN	1	+
Q96BT7	Methyltransf_11	ALKB8_HUMAN	1	+
Q7Z5W3	Bin3	BN3D2_HUMAN	1	+
Q5T280	Methyltrn_RNA_3	CI114_HUMAN	1	+
Q8N1G2	FtsJ	CMTR1_HUMAN	1	+
Q8IYT2	FtsJ	CMTR2_HUMAN	1	+
Q9UNQ2	Methyltransf_11	DIM1_HUMAN	1	+
Q9UNQ2	RrnaAD	DIM1_HUMAN	1	+
O60832	TruB_N	DKC1_HUMAN	1	+
P55265	A_deamin	DSRAD_HUMAN	1	+
P22087	GCD14	FBRL_HUMAN	1	+
Q9P272	Methyltransf_8	K1456_HUMAN	1	+
Q9P272	Methyltransf_11	K1456_HUMAN	1	+
O60294	LCM	LCMT2_HUMAN	1	+
O43148	Methyltransf_11	MCES_HUMAN	1	+
O43148	Pox_MCEL	MCES_HUMAN	1	+
Q7L2J0	Bin3	MEPCE_HUMAN	1	+
Q7L2J0	Methyltransf_11	MEPCE_HUMAN	1	+
Q9HCE5	MT-A70	MET14_HUMAN	1	+
A6NJ78	Methyltr_RsmB-F	MET15_HUMAN	1	+
Q86W50	Methyltransf_10	MET16_HUMAN	1	+
Q96IZ6	Methyltransf_11	MET2A_HUMAN	1	+
Q6P1Q9	Methyltransf_11	MET2B_HUMAN	1	+
Q8TCB7	Methyltransf_11	METL6_HUMAN	1	+
Q9H825	Methyltransf_11	METL8_HUMAN	1	+
Q6IN84	SpoU_methylase	MRM1_HUMAN	1	+
Q7L0Y3	tRNA_m1G_MT	MRRP1_HUMAN	1	+
Q86U44	MT-A70	MTA70_HUMAN	1	+
Q9BU70	TrmO	NAP1_HUMAN	1	+
Q92979	EMG1	NEP1_HUMAN	1	+
P46087	FtsJ	NOP2_HUMAN	1	+
P46087	Methyltr_RsmB-F	NOP2_HUMAN	1	+
Q08J23	Methyltr_RsmB-F	NSUN2_HUMAN	1	+
Q9H649	Methyltr_RsmB-F	NSUN3_HUMAN	1	+
Q96CB9	FtsJ	NSUN4_HUMAN	1	+
Q96CB9	Methyltr_RsmB-F	NSUN4_HUMAN	1	+
Q96P11	Methyltr_RsmB-F	NSUN5_HUMAN	1	+
Q8TEA1	FtsJ	NSUN6_HUMAN	1	+
Q8TEA1	Methyltr_RsmB-F	NSUN6_HUMAN	1	+
Q8NE18	Methyltr_RsmB-F	NSUN7_HUMAN	1	+
Q9H4Z3	PCIF1_WW	PCIF1_HUMAN	1	+
Q9BZE2	PseudoU_synth_1	PUS3_HUMAN	1	+
Q96PZ0	TruD	PUS7_HUMAN	1	+
Q9H0K6	TruD	PUS7L_HUMAN	1	+
Q8N0Z8	PseudoU_synth_1	PUSL1_HUMAN	1	+
P78563	A_deamin	RED1_HUMAN	1	+
Q9NS39	A_deamin	RED2_HUMAN	1	+
Q9HC36	SpoU_methylase	RMTL1_HUMAN	1	+
Q9UI43	FtsJ	RRMJ2_HUMAN	1	+
O43159	Methyltransf_8	RRP8_HUMAN	1	+
O43159	Methyltransf_11	RRP8_HUMAN	1	+
Q9UJJ7	PseudoU_synth_2	RUSD1_HUMAN	1	+
Q8IZ73	PseudoU_synth_2	RUSD2_HUMAN	1	+
Q6P087	PseudoU_synth_2	RUSD3_HUMAN	1	+
Q96CM3	PseudoU_synth_2	RUSD4_HUMAN	1	+
Q8IY81	FtsJ	SPB1_HUMAN	1	+
Q13395	SpoU_methylase	TARB1_HUMAN	1	+
Q8WVM0	RrnaAD	TFB1M_HUMAN	1	+
Q9H5Q4	RrnaAD	TFB2M_HUMAN	1	+
Q96RS0	Met_10	TGS1_HUMAN	1	+
Q96RS0	Methyltransf_11	TGS1_HUMAN	1	+
Q96RS0	Methyltransf_15	TGS1_HUMAN	1	+
Q96RS0	UPF0020	TGS1_HUMAN	1	+
Q9BTF0	Methyltransf_11	THUM2_HUMAN	1	+
Q9BTF0	UPF0020	THUM2_HUMAN	1	+
Q9BV44	UPF0020	THUM3_HUMAN	1	+
Q8TBZ6	tRNA_m1G_MT	TM10A_HUMAN	1	+
Q6PF06	tRNA_m1G_MT	TM10B_HUMAN	1	+
Q9BVS5	GCD14	TR61B_HUMAN	1	+
O14717	DNA_methylase	TRDMT_HUMAN	1	+
Q9NXH9	Met_10	TRM1_HUMAN	1	+
Q9NXH9	TRM	TRM1_HUMAN	1	+
Q7Z4G4	UPF0020	TRM11_HUMAN	1	+
Q9NUP7	TRM13	TRM13_HUMAN	1	+
Q7Z2T5	Met_10	TRM1L_HUMAN	1	+
Q7Z2T5	TRM	TRM1L_HUMAN	1	+
Q96GJ1	Methyltransf_4	TRM2_HUMAN	1	+
Q96GJ1	tRNA_U5-meth_tr	TRM2_HUMAN	1	+
Q8IZ69	Met_10	TRM2A_HUMAN	1	+
Q8IZ69	Methyltransf_4	TRM2A_HUMAN	1	+
Q8IZ69	Methyltransf_11	TRM2A_HUMAN	1	+
Q8IZ69	tRNA_U5-meth_tr	TRM2A_HUMAN	1	+
Q8IYL2	AdoMet_Mtase	TRM44_HUMAN	1	+
Q32P41	Met_10	TRM5_HUMAN	1	+
Q32P41	Methyltransf_15	TRM5_HUMAN	1	+
Q9UJA5	Gcd10p	TRM6_HUMAN	1	+
Q96FX7	GCD14	TRM61_HUMAN	1	+
Q9UET6	FtsJ	TRM7_HUMAN	1	+
Q9UBP6	Methyltransf_4	TRMB_HUMAN	1	+
Q9Y606	PseudoU_synth_1	TRUA_HUMAN	1	+
Q8WWH5	TruB_N	TRUB1_HUMAN	1	+
O95900	TruB_N	TRUB2_HUMAN	1	+
Q53H54	Met_10	TYW2_HUMAN	1	+
Q6IPR3	TYW3	TYW3_HUMAN	1	+
O43709	Methyltransf_11	WBS22_HUMAN	1	+
O43709	WBS_methylT	WBS22_HUMAN	1	+
P57081	WD40	WDR4_HUMAN	1	+
Q9H5U6	zf-GRF	ZCHC4_HUMAN	1	+
Q9UI30	Trm112p	TR112_HUMAN	1	+
Q96BT7	Methyltransf_12	ALKB8_HUMAN	2	+
Q5T8I9	Methyltransf_12	HENMT_HUMAN	2	+
Q9P272	Methyltransf_12	K1456_HUMAN	2	+
O43148	Methyltransf_12	MCES_HUMAN	2	+
Q7L2J0	Methyltransf_12	MEPCE_HUMAN	2	+
Q96IZ6	Methyltransf_12	MET2A_HUMAN	2	+
Q6P1Q9	Methyltransf_12	MET2B_HUMAN	2	+
Q8TCB7	Methyltransf_12	METL6_HUMAN	2	+
Q9H825	Methyltransf_12	METL8_HUMAN	2	+
Q9BTF0	Methyltransf_12	THUM2_HUMAN	2	+
O43709	Methyltransf_12	WBS22_HUMAN	2	+
A6NJ78	Methyltransf_5	MET15_HUMAN	2	+
Q7L2J0	MTS	MEPCE_HUMAN	2	+
Q86W50	MTS	MET16_HUMAN	2	+
Q96IZ6	MTS	MET2A_HUMAN	2	+
Q8TCB7	MTS	METL6_HUMAN	2	+
Q9BTF0	MTS	THUM2_HUMAN	2	+
O14717	MTS	TRDMT_HUMAN	2	+
Q96GJ1	MTS	TRM2_HUMAN	2	+
Q8IZ69	MTS	TRM2A_HUMAN	2	+
Q9UH17	APOBEC_N	ABC3B_HUMAN	1	Family
Q9NRW3	APOBEC_N	ABC3C_HUMAN	1	Family
Q96AK3	APOBEC_N	ABC3D_HUMAN	1	Family
Q96AK3	dCMP_cyt_deam_1	ABC3D_HUMAN	1	Family
Q8IUX4	APOBEC_N	ABC3F_HUMAN	1	Family
Q8IUX4	dCMP_cyt_deam_1	ABC3F_HUMAN	1	Family
Q6NTF7	APOBEC_N	ABC3H_HUMAN	1	Family
Q6NTF7	dCMP_cyt_deam_1	ABC3H_HUMAN	1	Family
Q9Y235	APOBEC_N	ABEC2_HUMAN	1	Family
Q8WW27	APOBEC_N	ABEC4_HUMAN	1	Family
Q9GZX7	APOBEC_N	AICDA_HUMAN	1	Family
P32320	dCMP_cyt_deam_1	CDD_HUMAN	1	Family
P0C7V9	Methyltr_RsmB-F	ME15P_HUMAN	1	Pseudogene
Q3KNT7	Methyltr_RsmB-F	NSN5B_HUMAN	1	Pseudogene
Q63ZY6	Methyltr_RsmB-F	NSN5C_HUMAN	1	Pseudogene
A8MXR3	Methyltransf_11	A8MXR3_HUMAN	1	-
Q99873	Met_10	ANM1_HUMAN	1	-
Q99873	Methyltransf_11	ANM1_HUMAN	1	-
Q6P2P2	RrnaAD	ANM10_HUMAN	1	-
P55345	Met_10	ANM2_HUMAN	1	-
P55345	Methyltransf_11	ANM2_HUMAN	1	-
O60678	Met_10	ANM3_HUMAN	1	-
O60678	Methyltransf_11	ANM3_HUMAN	1	-
Q96LA8	Met_10	ANM6_HUMAN	1	-
Q96LA8	Methyltransf_11	ANM6_HUMAN	1	-
Q9NR22	Met_10	ANM8_HUMAN	1	-
Q9NR22	Methyltransf_11	ANM8_HUMAN	1	-
Q9UBZ4	zf-GRF	APEX2_HUMAN	1	-
Q9HBK9	Methyltransf_8	AS3MT_HUMAN	1	-
Q9HBK9	Methyltransf_11	AS3MT_HUMAN	1	-
O95671	Methyltransf_11	ASML_HUMAN	1	-
P46597	Methyltransf_11	ASMT_HUMAN	1	-
B0QYD3	APOBEC_N	B0QYD3_HUMAN	1	-
B0YJ06	DNA_methylase	B0YJ06_HUMAN	1	-
B3KR61	Methyltransf_11	B3KR61_HUMAN	1	-
B3KR83	Methyltransf_11	B3KR83_HUMAN	1	-
B3KU92	RrnaAD	B3KU92_HUMAN	1	-
B3KUJ1	TruD	B3KUJ1_HUMAN	1	-
B4DDD1	PseudoU_synth_2	B4DDD1_HUMAN	1	-
B4DDX3	Methyltransf_11	B4DDX3_HUMAN	1	-
B4DFU6	TYW3	B4DFU6_HUMAN	1	-
B4DK80	zf-GRF	B4DK80_HUMAN	1	-
B4DP72	Methyltransf_8	B4DP72_HUMAN	1	-
B4DP72	Methyltransf_11	B4DP72_HUMAN	1	-
B4DSJ0	zf-GRF	B4DSJ0_HUMAN	1	-
B4DUV6	Gcd10p	B4DUV6_HUMAN	1	-
B4E2X3	Methyltransf_11	B4E2X3_HUMAN	1	-
B7U630	Met_10	B7U630_HUMAN	1	-
B7U630	Methyltransf_11	B7U630_HUMAN	1	-
B7U631	Met_10	B7U631_HUMAN	1	-
B7U631	Methyltransf_11	B7U631_HUMAN	1	-
B7U632	Met_10	B7U632_HUMAN	1	-
B7U632	Methyltransf_11	B7U632_HUMAN	1	-
B7Z216	tRNA_m1G_MT	B7Z216_HUMAN	1	-
B7Z3D3	tRNA_m1G_MT	B7Z3D3_HUMAN	1	-
B7Z3X7	Methyltransf_10	B7Z3X7_HUMAN	1	-
B7Z4K4	FtsJ	B7Z4K4_HUMAN	1	-
B7Z7G5	TruB_N	B7Z7G5_HUMAN	1	-
B7Z8H2	DNA_methylase	B7Z8H2_HUMAN	1	-
B7Z972	GCD14	B7Z972_HUMAN	1	-
B7Z972	Methyltransf_11	B7Z972_HUMAN	1	-
B8ZZC8	DNA_methylase	B8ZZC8_HUMAN	1	-
B8ZZC8	UPF0020	B8ZZC8_HUMAN	1	-
B8ZZE3	DNA_methylase	B8ZZE3_HUMAN	1	-
B8ZZE3	UPF0020	B8ZZE3_HUMAN	1	-
C9IYT0	TruB_N	C9IYT0_HUMAN	1	-
C9J0F2	GCD14	C9J0F2_HUMAN	1	-
C9JM75	PseudoU_synth_2	C9JM75_HUMAN	1	-
C9JVB6	tRNA_m1G_MT	C9JVB6_HUMAN	1	-
C9K060	Methyltransf_11	C9K060_HUMAN	1	-
C9K060	WBS_methylT	C9K060_HUMAN	1	-
Q86X55	Methyltransf_11	CARM1_HUMAN	1	-
Q86YA3	zf-GRF	CD021_HUMAN	1	-
Q9BWV3	dCMP_cyt_deam_1	CDAC1_HUMAN	1	-
Q9BWV3	MafB19-deam	CDAC1_HUMAN	1	-
P21964	Methyltransf_15	COMT_HUMAN	1	-
Q9NZJ6	Methyltransf_11	COQ3_HUMAN	1	-
Q5HYK3	Methyltransf_8	COQ5_HUMAN	1	-
Q5HYK3	Methyltransf_11	COQ5_HUMAN	1	-
Q6FI81	Methyltransf_11	CPIN1_HUMAN	1	-
D6R954	tRNA_m1G_MT	D6R954_HUMAN	1	-
D6R9S0	dCMP_cyt_deam_1	D6R9S0_HUMAN	1	-
D6R9S0	MafB19-deam	D6R9S0_HUMAN	1	-
D6RAD7	dCMP_cyt_deam_1	D6RAD7_HUMAN	1	-
D6RAR9	dCMP_cyt_deam_1	D6RAR9_HUMAN	1	-
D6RBJ9	dCMP_cyt_deam_1	D6RBJ9_HUMAN	1	-
D6RBJ9	MafB19-deam	D6RBJ9_HUMAN	1	-
D6RBL4	MT-A70	D6RBL4_HUMAN	1	-
D6RBN2	dCMP_cyt_deam_1	D6RBN2_HUMAN	1	-
D6RBN2	MafB19-deam	D6RBN2_HUMAN	1	-
D6RC36	dCMP_cyt_deam_1	D6RC36_HUMAN	1	-
D6RC36	MafB19-deam	D6RC36_HUMAN	1	-
D6RCL3	Met_10	D6RCL3_HUMAN	1	-
D6RCL3	Methyltransf_11	D6RCL3_HUMAN	1	-
D6RCL3	RrnaAD	D6RCL3_HUMAN	1	-
P32321	dCMP_cyt_deam_1	DCTD_HUMAN	1	-
P32321	MafB19-deam	DCTD_HUMAN	1	-
Q9Y6K1	DNA_methylase	DNM3A_HUMAN	1	-
Q9UBC3	DNA_methylase	DNM3B_HUMAN	1	-
P26358	DNA_methylase	DNMT1_HUMAN	1	-
E7EMI8	DNA_methylase	E7EMI8_HUMAN	1	-
E7EMN2	DNA_methylase	E7EMN2_HUMAN	1	-
E7EMN2	Methyltransf_4	E7EMN2_HUMAN	1	-
E7EMN2	Methyltransf_11	E7EMN2_HUMAN	1	-
E7EMN2	UPF0020	E7EMN2_HUMAN	1	-
E7EMS6	Methyltransf_15	E7EMS6_HUMAN	1	-
E7ENU4	A_deamin	E7ENU4_HUMAN	1	-
E7ER97	Methyltransf_11	E7ER97_HUMAN	1	-
E7ETE0	Methyltransf_11	E7ETE0_HUMAN	1	-
E7ETL2	FtsJ	E7ETL2_HUMAN	1	-
E7EUH7	TruD	E7EUH7_HUMAN	1	-
E7EUU8	Methyltransf_15	E7EUU8_HUMAN	1	-
E9PCQ7	Methyltransf_11	E9PCQ7_HUMAN	1	-
E9PGN6	FtsJ	E9PGN6_HUMAN	1	-
E9PIX6	Met_10	E9PIX6_HUMAN	1	-
E9PIX6	Methyltransf_11	E9PIX6_HUMAN	1	-
E9PJV3	PseudoU_synth_2	E9PJV3_HUMAN	1	-
E9PKG1	Met_10	E9PKG1_HUMAN	1	-
E9PKG1	Methyltransf_11	E9PKG1_HUMAN	1	-
E9PNR9	Met_10	E9PNR9_HUMAN	1	-
E9PNR9	Methyltransf_11	E9PNR9_HUMAN	1	-
E9PPP6	Methyltransf_8	E9PPP6_HUMAN	1	-
E9PPP6	Methyltransf_11	E9PPP6_HUMAN	1	-
E9PPY3	Methyltransf_8	E9PPY3_HUMAN	1	-
E9PQ98	Met_10	E9PQ98_HUMAN	1	-
E9PQ98	Methyltransf_11	E9PQ98_HUMAN	1	-
O60344	Methyltransf_11	ECE2_HUMAN	1	-
A8K979	zf-GRF	ERI2_HUMAN	1	-
F2Z2J8	dCMP_cyt_deam_1	F2Z2J8_HUMAN	1	-
F2Z2J8	MafB19-deam	F2Z2J8_HUMAN	1	-
F2Z2Q4	UPF0020	F2Z2Q4_HUMAN	1	-
F2Z2W7	Methyltransf_11	F2Z2W7_HUMAN	1	-
F2Z2W7	tRNA_U5-meth_tr	F2Z2W7_HUMAN	1	-
F2Z384	Methyltransf_4	F2Z384_HUMAN	1	-
F2Z384	tRNA_U5-meth_tr	F2Z384_HUMAN	1	-
F5GX68	DNA_methylase	F5GX68_HUMAN	1	-
F5GYR3	Methyltr_RsmB-F	F5GYR3_HUMAN	1	-
F5H1S9	PseudoU_synth_1	F5H1S9_HUMAN	1	-
F5H2D9	Pox_MCEL	F5H2D9_HUMAN	1	-
F5H7M4	RrnaAD	F5H7M4_HUMAN	1	-
F8VP53	Methyltransf_11	F8VP53_HUMAN	1	-
F8VP66	TruD	F8VP66_HUMAN	1	-
F8VQX6	Methyltransf_8	F8VQX6_HUMAN	1	-
F8VQX6	Methyltransf_11	F8VQX6_HUMAN	1	-
F8VVW7	Methyltransf_11	F8VVW7_HUMAN	1	-
F8VVX6	Methyltransf_8	F8VVX6_HUMAN	1	-
F8VVX6	Methyltransf_11	F8VVX6_HUMAN	1	-
F8VW99	TruD	F8VW99_HUMAN	1	-
F8VZA0	TruD	F8VZA0_HUMAN	1	-
F8WD67	Methyltransf_11	F8WD67_HUMAN	1	-
F8WD87	Methyltransf_11	F8WD87_HUMAN	1	-
F8WDR2	GCD14	F8WDR2_HUMAN	1	-
F8WE91	DNA_methylase	F8WE91_HUMAN	1	-
P49327	Methyltransf_11	FAS_HUMAN	1	-
G3V1R4	Methyltr_RsmB-F	G3V1R4_HUMAN	1	-
G5E9B4	A_deamin	G5E9B4_HUMAN	1	-
G8JLB3	PseudoU_synth_1	G8JLB3_HUMAN	1	-
G8JLM2	dCMP_cyt_deam_1	G8JLM2_HUMAN	1	-
G8JLM2	MafB19-deam	G8JLM2_HUMAN	1	-
Q14749	Methyltransf_11	GNMT_HUMAN	1	-
Q8NEC7	TRM13	GSTCD_HUMAN	1	-
H0Y2Q1	GCD14	H0Y2Q1_HUMAN	1	-
H0Y2T8	DNA_methylase	H0Y2T8_HUMAN	1	-
H0Y768	UPF0020	H0Y768_HUMAN	1	-
H0Y863	TruD	H0Y863_HUMAN	1	-
H0YCK3	A_deamin	H0YCK3_HUMAN	1	-
H0YDE4	Met_10	H0YDE4_HUMAN	1	-
H0YDE4	Methyltransf_11	H0YDE4_HUMAN	1	-
H0YFL3	APOBEC_N	H0YFL3_HUMAN	1	-
H0YFP1	APOBEC_N	H0YFP1_HUMAN	1	-
H0YGF6	APOBEC_N	H0YGF6_HUMAN	1	-
H0YHU4	Methyltransf_4	H0YHU4_HUMAN	1	-
H0YI09	Methyltransf_8	H0YI09_HUMAN	1	-
H0YI09	Methyltransf_11	H0YI09_HUMAN	1	-
H0YIH0	Methyltransf_4	H0YIH0_HUMAN	1	-
H3BLW2	Methyltransf_11	H3BLW2_HUMAN	1	-
H3BM54	Methyltransf_11	H3BM54_HUMAN	1	-
H3BMZ6	PseudoU_synth_2	H3BMZ6_HUMAN	1	-
H3BN86	Methyltransf_11	H3BN86_HUMAN	1	-
H3BNP6	A_deamin	H3BNP6_HUMAN	1	-
H3BP18	A_deamin	H3BP18_HUMAN	1	-
H3BP27	A_deamin	H3BP27_HUMAN	1	-
H3BPG7	Methyltransf_11	H3BPG7_HUMAN	1	-
H3BQ23	Methyltransf_11	H3BQ23_HUMAN	1	-
H3BQD2	Methyltransf_11	H3BQD2_HUMAN	1	-
H3BQF6	Methyltransf_4	H3BQF6_HUMAN	1	-
H3BQF6	Methyltransf_11	H3BQF6_HUMAN	1	-
H3BQN8	PseudoU_synth_2	H3BQN8_HUMAN	1	-
H3BRG3	PseudoU_synth_2	H3BRG3_HUMAN	1	-
H3BS55	PseudoU_synth_2	H3BS55_HUMAN	1	-
H3BSG4	PseudoU_synth_2	H3BSG4_HUMAN	1	-
H3BT65	Methyltransf_11	H3BT65_HUMAN	1	-
H3BU72	A_deamin	H3BU72_HUMAN	1	-
H3BU91	PseudoU_synth_2	H3BU91_HUMAN	1	-
H3BUG4	Methyltransf_11	H3BUG4_HUMAN	1	-
H3BUN6	PseudoU_synth_2	H3BUN6_HUMAN	1	-
H3BV90	Methyltransf_11	H3BV90_HUMAN	1	-
H3BVD0	PseudoU_synth_2	H3BVD0_HUMAN	1	-
H7BY58	GCD14	H7BY58_HUMAN	1	-
H7BY58	Methyltransf_11	H7BY58_HUMAN	1	-
H7C0G4	WBS_methylT	H7C0G4_HUMAN	1	-
H7C0M1	TruB_N	H7C0M1_HUMAN	1	-
H7C0M7	UPF0020	H7C0M7_HUMAN	1	-
H7C0R6	UPF0020	H7C0R6_HUMAN	1	-
H7C100	tRNA_U5-meth_tr	H7C100_HUMAN	1	-
H7C1H7	PseudoU_synth_2	H7C1H7_HUMAN	1	-
H7C1L4	Methyltransf_11	H7C1L4_HUMAN	1	-
H7C258	Methyltransf_8	H7C258_HUMAN	1	-
H7C258	Methyltransf_11	H7C258_HUMAN	1	-
H7C2C3	PseudoU_synth_2	H7C2C3_HUMAN	1	-
H7C2H9	Met_10	H7C2H9_HUMAN	1	-
H7C2H9	Methyltransf_11	H7C2H9_HUMAN	1	-
H7C2I1	Met_10	H7C2I1_HUMAN	1	-
H7C2I1	Methyltransf_11	H7C2I1_HUMAN	1	-
H7C2P8	Methyltransf_11	H7C2P8_HUMAN	1	-
H7C2Q9	TruB_N	H7C2Q9_HUMAN	1	-
H7C3H9	Methyltransf_11	H7C3H9_HUMAN	1	-
H7C3J3	UPF0020	H7C3J3_HUMAN	1	-
H7C454	PseudoU_synth_2	H7C454_HUMAN	1	-
H7C552	Methyltransf_11	H7C552_HUMAN	1	-
Q9Y5R4	Methyltransf_4	HEMK1_HUMAN	1	-
Q9Y5R4	Methyltransf_11	HEMK1_HUMAN	1	-
Q9Y5R4	Methyltransf_15	HEMK1_HUMAN	1	-
Q9Y5R4	UPF0020	HEMK1_HUMAN	1	-
I3L0G6	zf-GRF	I3L0G6_HUMAN	1	-
I3L2E3	LCM	I3L2E3_HUMAN	1	-
I3L2Q8	LCM	I3L2Q8_HUMAN	1	-
I3L362	Methyltransf_10	I3L362_HUMAN	1	-
I3L3W2	MT-A70	I3L3W2_HUMAN	1	-
I3L3W3	Methyltransf_10	I3L3W3_HUMAN	1	-
I3L443	SpoU_methylase	I3L443_HUMAN	1	-
I3L4A2	LCM	I3L4A2_HUMAN	1	-
I3L4V1	Methyltransf_10	I3L4V1_HUMAN	1	-
J3KNJ7	MT-A70	J3KNJ7_HUMAN	1	-
J3KP72	GCD14	J3KP72_HUMAN	1	-
J3KP72	Methyltransf_11	J3KP72_HUMAN	1	-
J3KS36	FtsJ	J3KS36_HUMAN	1	-
J3KS74	FtsJ	J3KS74_HUMAN	1	-
J3KTG4	PseudoU_synth_1	J3KTG4_HUMAN	1	-
J3QSE2	FtsJ	J3QSE2_HUMAN	1	-
K7EJT9	SpoU_methylase	K7EJT9_HUMAN	1	-
K7EJX9	TRM	K7EJX9_HUMAN	1	-
K7EKQ8	Methyltransf_10	K7EKQ8_HUMAN	1	-
K7ENI9	TRM	K7ENI9_HUMAN	1	-
K7ENW7	DNA_methylase	K7ENW7_HUMAN	1	-
K7EP06	Methyltransf_11	K7EP06_HUMAN	1	-
K7EP06	Pox_MCEL	K7EP06_HUMAN	1	-
K7EQA8	Methyltransf_11	K7EQA8_HUMAN	1	-
K7EQQ8	Met_10	K7EQQ8_HUMAN	1	-
K7EQQ8	TRM	K7EQQ8_HUMAN	1	-
K7EQU7	TRM	K7EQU7_HUMAN	1	-
K7EQY6	TRM	K7EQY6_HUMAN	1	-
Q9UIC8	LCM	LCMT1_HUMAN	1	-
M0QXL5	GCD14	M0QXL5_HUMAN	1	-
M0R0P1	GCD14	M0R0P1_HUMAN	1	-
M0R299	GCD14	M0R299_HUMAN	1	-
M0R2Q4	GCD14	M0R2Q4_HUMAN	1	-
Q5JPI9	Methyltransf_4	MET10_HUMAN	1	-
Q5JPI9	Methyltransf_11	MET10_HUMAN	1	-
A8MUP2	Methyltransf_11	MET12_HUMAN	1	-
Q8N6R0	Methyltransf_11	MET13_HUMAN	1	-
Q8IXQ9	Met_10	MET20_HUMAN	1	-
Q9H8H3	Methyltransf_8	MET7A_HUMAN	1	-
Q9H8H3	Methyltransf_11	MET7A_HUMAN	1	-
Q6UX53	Methyltransf_8	MET7B_HUMAN	1	-
Q6UX53	Methyltransf_11	MET7B_HUMAN	1	-
Q8N3J2	MT-A70	METL4_HUMAN	1	-
Q5TEU4	Methyltransf_11	NDUF5_HUMAN	1	-
Q8TAT5	zf-GRF	NEIL3_HUMAN	1	-
P40261	Methyltransf_11	NNMT_HUMAN	1	-
Q9BV86	Methyltransf_11	NTM1A_HUMAN	1	-
Q5VVY1	Methyltransf_11	NTM1B_HUMAN	1	-
P22061	GCD14	PIMT_HUMAN	1	-
P22061	Methyltransf_11	PIMT_HUMAN	1	-
Q5T111	TrmO	Q5T111_HUMAN	1	-
Q5T112	TrmO	Q5T112_HUMAN	1	-
Q5T114	TrmO	Q5T114_HUMAN	1	-
Q5T7F5	FtsJ	Q5T7F5_HUMAN	1	-
Q5VW42	A_deamin	Q5VW42_HUMAN	1	-
Q5VW43	A_deamin	Q5VW43_HUMAN	1	-
Q6ICH2	APOBEC_N	Q6ICH2_HUMAN	1	-
Q7Z3E4	DNA_methylase	Q7Z3E4_HUMAN	1	-
R4GNG4	Methyltrn_RNA_3	R4GNG4_HUMAN	1	-
S4R338	Methyltransf_11	S4R338_HUMAN	1	-
Q13472	zf-GRF	TOP3A_HUMAN	1	-
Q9UNY4	zf-GRF	TTF2_HUMAN	1	-
Q96I23	Trm112p	PREY_HUMAN	1	-
P0C7V5	Trm112p	ZN812_HUMAN	1	-
Q14749	Methyltransf_12	GNMT_HUMAN	2	-
O60678	Methyltransf_12	ANM3_HUMAN	2	-
Q9HBK9	Methyltransf_12	AS3MT_HUMAN	2	-
P46597	Methyltransf_12	ASMT_HUMAN	2	-
Q9NZJ6	Methyltransf_12	COQ3_HUMAN	2	-
Q5HYK3	Methyltransf_12	COQ5_HUMAN	2	-
O60344	Methyltransf_12	ECE2_HUMAN	2	-
P49327	Methyltransf_12	FAS_HUMAN	2	-
Q9Y5R4	Methyltransf_12	HEMK1_HUMAN	2	-
P50135	Methyltransf_12	HNMT_HUMAN	2	-
Q5JPI9	Methyltransf_12	MET10_HUMAN	2	-
A8MUP2	Methyltransf_12	MET12_HUMAN	2	-
Q8N6R0	Methyltransf_12	MET13_HUMAN	2	-
Q9H8H3	Methyltransf_12	MET7A_HUMAN	2	-
Q6UX53	Methyltransf_12	MET7B_HUMAN	2	-
Q5TEU4	Methyltransf_12	NDUF5_HUMAN	2	-
Q9BV86	Methyltransf_12	NTM1A_HUMAN	2	-
Q5VVY1	Methyltransf_12	NTM1B_HUMAN	2	-
O95568	MTS	MET18_HUMAN	2	-
Q99873	MTS	ANM1_HUMAN	2	-
Q6P2P2	MTS	ANM10_HUMAN	2	-
P55345	MTS	ANM2_HUMAN	2	-
O60678	MTS	ANM3_HUMAN	2	-
Q96LA8	MTS	ANM6_HUMAN	2	-
Q9NR22	MTS	ANM8_HUMAN	2	-
Q86X55	MTS	CARM1_HUMAN	2	-
Q9NZJ6	MTS	COQ3_HUMAN	2	-
Q8NEC7	MTS	GSTCD_HUMAN	2	-
Q9Y5R4	MTS	HEMK1_HUMAN	2	-
Q9Y5N5	MTS	HEMK2_HUMAN	2	-
Q5JPI9	MTS	MET10_HUMAN	2	-
Q8N6R0	MTS	MET13_HUMAN	2	-
Q8IXQ9	MTS	MET20_HUMAN	2	-
Q8WXB1	MTS	MT21A_HUMAN	2	-
Q96AZ1	MTS	MT21B_HUMAN	2	-
A8MXR3	Met_10	A8MXR3_HUMAN	1	-
