# Supplementary material for: Integrative analyses of the RNA modification machinery reveal tissue- and cancer-specific signatures
Source: Genome Biol. 2020 May 7;21:97. doi: 10.1186/s13059-020-02009-z (PMC7204298; doi:10.1186/s13059-020-02009-z)
Supplement: Supplementary file 10 — Additional file 10: Table S10. List of representative species used for phylogenetic analysis and manual curation of ortholog genes. [file 13059_2020_2009_MOESM10_ESM.xlsx]

## Sheet: Sheet1
Table S10. List of representative species used for phylogenetic analysis and manual curation of ortholog genes.
Tree of Life																				C.Japonica
1	Bacteria
	Pseudomonas aeruginosa (Bacteria)
2	Archaea
	Natronomonas moolapensis (Archaea)
3	Eukaryota
3.1	Diaphoretickes																				C.Japonica
	Tetrahymena-thermophila (Ciliate)																				C.Japonica
3.2	Excavata
	Trypanosoma-brucei (Protozoa)
3.3	Amorphea
3.3.1	Amoebozoa
	Dictyostelium discoideum (Amoeba)
3.3.2	Opisthokonta
3.3.2.1	Fungi
	Mucor circinelloides(Dimorphic Fungus),Saccharomyces_cerevisiae (Bakers's Yeast)
3.3.2.2	Holozoa
	Monosiga brevicollis (Choanoflagellate)
3.3.2.2.1	Metazoa
	Amphimedon queenslandica (Sponge)
3.3.2.2.1.1	Eumetazoa
	Trichoplax adhaerens (Placozoa)
3.3.2.2.1.1.1	Cnidaria
	Nematostella Vectensis (Sea Anemone)
3.3.2.2.1.1.2	Bilateria
3.3.2.2.1.1.2.1	Protostomia
	Drosophila Melanogaster (Fruit Fly )
3.3.2.2.1.1.2.2	Deuterostomia
3.3.2.2.1.1.2.2.1	Echinodermata
	Strongylocentrotus purpuratus (Purple Sea Urchin )
3.3.2.2.1.1.2.2.2	Chordata
	Branchiostoma floridae (Sea lancelet)
3.3.2.2.1.1.2.2.2.1	Tunicata
	Ciona savignyi (Sea Squirt), Ciona Intestinalis (Sea Vase)
3.3.2.2.1.1.2.2.2.2	Craniata-Vertebrata
3.3.2.2.1.1.2.2.2.2.1	Actinopterigii
	Danio Rerio (Zebrafish)
3.3.2.2.1.1.2.2.2.2.2	Sacopterigii-Tetrapoda
3.3.2.2.1.1.2.2.2.2.2.1	Amphibia
	Xenopus Tropicalis (Western-clawed-frog)
3.3.2.2.1.1.2.2.2.2.2.2	Amniota
3.3.2.2.1.1.2.2.2.2.2.2.1	Sauropsida
	Anolis carolinensis (Green Anole)
3.3.2.2.1.1.2.2.2.2.2.2.2	Mammalia
3.3.2.2.1.1.2.2.2.2.2.2.2.1	Monotremata
	Ornithorhynchus anatinus (Platypus)
3.3.2.2.1.1.2.2.2.2.2.2.2.2	Marsupials
	Monodelphis domestica (Opossum)
3.3.2.2.1.1.2.2.2.2.2.2.2.3	Placentalia
	Mus Musculus (Mouse)
3.3.2.2.1.1.2.2.2.2.2.2.2.3.1	Primates
	Macaca Mulatta (Rhesus Macaque)
3.3.2.2.1.1.2.2.2.2.2.2.2.3.1.1	Hominoidea
	Pan troglodytes (Chimp)
	Homo Sapiens (Human)]
