# Supplementary material for: Integrative analyses of the RNA modification machinery reveal tissue- and cancer-specific signatures
Source: Genome Biol. 2020 May 7;21:97. doi: 10.1186/s13059-020-02009-z (PMC7204298; doi:10.1186/s13059-020-02009-z)
Supplement: Supplementary file 11 — Additional file 11: Table S11. Uniprot list of the ortholog main catalytic RNA writer proteins in the representative species. [file 13059_2020_2009_MOESM11_ESM.xlsx]

## Sheet: Sheet1
Table S11. Uniprot list of the ortholog main catalytic RNA writer proteins in the representative species.
Symbol	Class	tree_number	pfam_family	Group	LUCA Symbol	Pseudomonas aeruginosa	Natronomonas moolapensis	Tetrahymena thermophila	Trypanosoma brucei	Dictyostelium discoideum	Mucor circinelloides	Saccharomyces cerevisiae	Monosiga brevicollis	Amphimedon queenslandica	Trichoplax adhaerens	Nematostella vectensis	Drosophila Melanogaster	Strongylocentrotus purpuratus	Branchiostoma floridae	Ciona Intestinalis	Ciona savignyi	Danio Rerio	Xenopus Tropicalis	Anolis carolinensis	Ornithorhynchus anatinus	Monodelphis domestica	Mus Musculus	MacacaMulatta	Pan Troglodytes	Homo Sapiens
						Bacteria	Archaea	Ciliate	Protozoa	Amoeba	Dimorphic-fungus	Budding-yeast	Choanoflagellate	Sponge	Placozoa	Sea-anemone	Fruit-fly	Purple-sea-urchin	Sea-lancelet	Sea-vase	Sea-squirt	Zebrafish	Western-clawed-frog	Green-anole	Platypus	Opossum	Mouse	Macaque	Chimpanzee	Human
MRM1	RNA Methylase	1	SpoU_methylase	Methylase	rlmB	Q9HUM8	NA	I7MJ42	NA	Q76NT0	S2JRH8	P25270	A9UYT1	A0A1X7TZJ8	B3S0S7	A7SNV9	NA	W4Y7I5	C3Z477	H2YFV4	H2YFV4	F1QG96	NA	H9G6C9	F6T458	F7DZ27	Q99J25	F6Y1D2	H2R9M4	Q6IN84
MRM3	RNA Methylase	1	SpoU_methylase	Methylase	rlmB	Q9HUM8	NA	NA	Q38DC9	NA	S2IVD8	NA	NA	NA	B3S684	A7S341	Q9VW14	W4YB11	C3Z4C5	H2XVY6	H2YLA3	F1R7U4	A4QNL8	H9GMT3	F6SS11	F6TUK5	Q5ND52	I0FT14	H2QBT3	Q9HC36
TARBP1	RNA Methylase	1	SpoU_methylase	Methylase	rlmB	Q9HUM8	NA	I7MFK2	Q381K3	Q54N52	S2JYL6	Q07527	A9US19	A0A1X7VLR0	NA	A7RT83	Q9VD22	W4Y3Y0	C3ZMU7	A0A1W2W6I2	H2YWT1	F1R356	F6ULL7	G1K946	F7FHV0	F7FTF7	E9Q368	F7EZY1	H2Q1D3	Q13395
FBL	RNA Methylase	2	Fibrillarin	Methylase	fib	NA	M1XQR0	I7MFA3	Q38AL4	Q55CW0	S2JAM3	P15646	A9VE22	A0A1X7UZ07	B3S5V8	A7S8G2	Q9W1V3	W4ZAS4	C3XZF6	F7A5J2	H2YFA0	Q7ZTZ4	Q6P623	H9GNL4	F7DSB1	F6YAE8	P35550	A0A1D5RDW4	H2QGB6	P22087
FBLL1	Probable RNA Methylase	2	Fibrillarin	Methylase	fib	NA	M1XQR0	I7MFA3	Q38AL4	Q55CW0	S2JAM3	P15646	A9VE22	A0A1X7UZ07	B3S5V8	A7S8G2	Q9W1V3	W4ZAS4	C3XZF6	F7A5J2	H2YFA0	Q7ZTZ4	Q6P623	H9GNL4	F7DSB1	F6YAE8	Q80WS3	F7ED78	A0A2I3RWY8	A6NHQ2
TRMT61A	RNA Methylase	3	GCD14	Methylase	trmI	A0A2X4FJT8	M1XTL7	Q23UC8	Q383B4	Q86JJ0	S2JEN4	P46959	A9VAA8	A0A1X7U326	B3S082	A7RHG9	Q9VBH7	W4Y137	C3Y0D5	H2XSX6	H2Z0U5	Q6DI31	Q6DFS3	R4GBY7	F6RDG7	F7F8B1	Q80XC2	F7D5P9	H2Q8Y9	Q96FX7
TRMT61B	RNA Methylase	3	GCD14	Methylase	trmI	A0A2X4FJT8	M1XTL7	Q23UC8	Q383B4	Q86JJ0	S2JEN4	P46959	A9VAA8	A0A1X7VAV2	B3S6G3	NA	NA	W4ZGG3	C3Y0B5	NA	NA	X1WF30	NA	G1KIR9	F7BD68	K7E169	NA	F7D1K5	H2QHP4	Q9BVS5
TRMT5	RNA Methylase	4	Met_10	Methylase	trm5	NA	M1Y3X8	W7XD08	Q57X10	Q54WD6	S2JGM0	P38793	A9UWK9	A0A1X7UPR6	B3SAB6	A7SHN7	Q8IRE4	W4YER5	C3Y0G4	F7A355	H2Y5Z4	B8A5G9	F6VSS6	H9GBK0	NA	F6PG51	Q9D0C4	A0A1I7Q472	H2Q8F0	Q32P41
TRMT12	RNA Methylase	4	Met_10	Methylase	trm5	NA	M1Y3X8	W7XD08	Q57X10	Q54WD6	NA	Q04235	A9V7D5	A0A1X7TZC3	B3RLP9	A7RKB2	NA	W4YYK5	C3XPE3	H2Y0C0	H2Y5Z0	F1QGD7	F7AMM4	NA	F6ZRD9	F7CVG3	Q8BG71	F6YP41	H2QWP4	Q53H54
TRMT1	RNA Methylase	5	TRM	Methylase	trm1	NA	M1XK62	Q22HL7	Q386C5	Q54PG3	S2IWK8	P15565	A9VDF1	A0A1X7UT60	B3RPX0	A7RIG7	Q9VK89	W4YDZ5	C3ZMS8	F6SZY0	H2ZLY0	F1QGD9	F6XJY2	H9G883	K7EB46	F6UGF2	A0A0R4IZW7	F6RHQ5	H2R3Q5	Q9NXH9
TRMT1L	Probable RNA Methylase	5	TRM	Methylase	trm1	NA	M1XK62	Q22HL7	Q386C5	Q54PG3	S2IWK8	P15565	A9VDF1	A0A1X7UT60	B3RPX0	A7RIG7	Q9VK89	W4YN62	C3ZCI9	A0A1W2WPQ2	NA	F1QK14	F7CJB7	H9G676	F6R9W8	F7DB20	A0A0R4J0U8	F6RCB6	G2HHV3	Q7Z2T5
TRMT2A	RNA Methylase	6	tRNA_U5-meth_tr	Methylase	trmA	Q9HV78	M1XL08	I7M1S8	Q4GYR8	Q54C42	S2K285	P33753	A9UV07	A0A1X7UN48	B3S5B9	A7RLV9	Q9VVV7	W4YBQ4	C3XVW9	F6VI52	NA	A2BEG2	B1H336	H9GDC5	NA	F6S9Y2	Q3UYU2	H9FSY6	H2QL94	Q8IZ69
TRMT2B	RNA Methylase	6	tRNA_U5-meth_tr	Methylase	trmA	Q9HV78	M1XL08	I7M1S8	Q4GYR8	Q54C42	S2K285	P33753	A9UV07	A0A1X7UN48	B3S5B9	A7RLV9	Q9VVV7	W4YBQ4	C3XVW9	F6VI52	NA	A4QP75	F6Y6T0	NA	F6S5T3	F7GHX6	Q8BQJ6	F6UTK6	H2R4N1	Q96GJ1
MEPCE	RNA Methylase	7	Bin3	Methylase	NA	NA	M1XKD3	Q23GA7	NA	Q55FU0	S2JXY4	NA	A9V8B1	I1GBD9	B3RLM9	A7SJ10	Q9VNH1	W4YYK4	C3XPI0	F7AZ70	H2Z7P3	A0A0A0MPU6	A0A1B8XXG2	H9GHU6	NA	F6R6T5	Q8K3A9	F7EXI8	H2QV26	Q7L2J0
BCDIN3D	RNA Methylase	7	Bin3	Methylase	NA	NA	M1XKD3	Q23GA7	NA	Q55FU0	S2JXY4	NA	A9V8B1	I1GBD9	B3RLM9	A7SJ10	Q9VZD2	NA	C3Z096	NA	NA	A8E7D2	NA	G1KHR3	F6S1N7	F6TDY8	Q91YP1	A0A1D5Q6J0	H2Q5V9	Q7Z5W3
TRMT11	RNA Methylase	8	UPF0020	Methylase	rlmL	Q9HZG0	M1XLF5	Q23CZ3	Q57VW4	Q54QA6	S2IWX6	Q12463	A9V5Q5	A0A1X7UZY0	B3S1Y4	A7RQD1	Q960G1	W4XEL6	C3Y8E7	F6X1E1	NA	F1R1R2	F7DXV8	G1KAB8	F7AMQ3	F7GFQ3	E9QKG3	F6ZLG8	H2R4E3	Q7Z4G4
THUMPD3	RNA Methylase	8	UPF0020	Methylase	rlmL	Q9HZG0	M1XLF5	Q23CZ3	Q57VW4	Q54QA6	S2JZ85	NA	A9V244	NA	B3RXB5	A7S7Y0	NA	W4XM22	C3Z2W5	A0A1W2W7D2	H2ZB54	E9QJ61	F7C781	H9GLQ7	F6WCE9	F6QGW7	P97770	H9FSL6	K7DSE5	Q9BV44
THUMPD2	RNA Methylase	8	UPF0020	Methylase	rlmL	Q9HZG0	M1XLF5	Q23CZ3	Q57VW4	Q54QA6	S2JZ85	NA	A9V244	NA	B3RXB5	A7S7Y0	NA	W4XM22	C3Z2W5	A0A1W2W7D2	H2ZB54	X1WET5	F6R2E5	G1K8K6	F6ZAJ2	F7EY46	Q9CZB3	F7H715	H2QHS9	Q9BTF0
ALKBH8	RNA Methylase	9	Methyltransf_11	Methylase	trm9	NA	NA	NA	Q24DN2	Q54D70	S2K463	P49957	A9UX28	XP_019862468	B3RYI8	A7SSH3	Q9W232	W4YSW6	C3YRT0	F6ZTX9	H2Y735	E9QB52	F6VS96	G1KKM9	F6SFX6	F6ZD81	Q80Y20	A0A1D5QHE1	H2R4Z9	Q96BT7
TRMT9B	Probable RNA Methylase	9	Methyltransf_11	Methylase	trm9	NA	NA	NA	Q24DN2	Q54D70	S2K463	P49957	A9UX28	XP_019862468	NA	A7RFM4	Q9VBJ3	W4YCA1	C3Y3G3	NA	NA	A0A0R4IST8	F6ZG35	G1KI75	F7ALK5	F7FNN5	Q80WQ4	A0A1D5Q0I7	H2REA5	Q9P272
BUD23	RNA Methylase	10	Methyltransf_11	Methylase	bud23	NA	M1XP07	NA	Q583K3	Q55DA6	S2JLB3	P25627	A9UXF0	A0A1X7VIY9	B3S4M6	A7SWG5	Q9VHW6	W4Z511	C3XVK5	F6TFE2	H2Z4R2	A3KNP4	Q5I031	H9GHL0	F7G295	F6TDD2	Q9CY21	A0A1D5Q4C9	H2QUQ0	O43709
METTL27	Probable RNA Methylase	10	Methyltransf_11	Methylase	bud23	NA	M1XP07	NA	Q583K3	Q55DA6	S2JLB3	P25627	A9UXF0	A0A1X7VN58	B3SAR5	A7S2H3	NA	W4Y8W7	C3XRC1	F6VYQ8	H2YX16	F1QE45	A9ULG6	H9GHQ3	F6REM3	F6SDJ8	Q8BGM4	NA	H2QUQ4	Q8N6F8
METTL2A	RNA Methylase	11	Methyltransf_12	Methylase	mettl2	NA	NA	Q23BV8	Q38DL9	Q8T199	S2J5L3	Q08641	A9V5I3	A0A1X7V1C0	B3RTC0	A7RI23	Q86BS6	W4Z3W2	C3YBX9	F6YCY6	NA	A8KBL7	G1K3D0	G1KT72	F6QF05	F6W5L3	Q8BMK1	F6XTE0	H2QDM0	Q96IZ6
METTL6	RNA Methylase	11	Methyltransf_12	Methylase	mettl2	NA	NA	Q23BV8	Q38DL9	Q8T199	S2J5L3	Q08641	A9UT49	A0A1X7VTK3	B3RQN2	A7RRX4	A1ZAY5	W4Y175	C3YC03	F6XYB7	H2YTR8	F1R1Q0	F7BJH4	G1KB69	F7C4G1	F7E9G8	Q8BVH9	G7MJV8	H2R8F1	Q8TCB7
METTL8	RNA Methylase	11	Methyltransf_12	Methylase	mettl2	NA	NA	Q23BV8	Q38DL9	Q8T199	S2J5L3	Q08641	A9V5I3	A0A1X7V1C0	B3RTC0	A7RI23	Q86BS6	W4Z3W2	C3YBX9	F6YCY6	NA	A8WHR1	NA	H9GNE5	F6PIF6	F7C6X1	A2AUU0	XP_014965819.1	A0A2I3TD68	Q9H825
METTL2B	RNA Methylase	11	Methyltransf_12	Methylase	mettl2	NA	NA	Q23BV8	Q38DL9	Q8T199	S2J5L3	Q08641	A9V5I3	A0A1X7V1C0	B3RTC0	A7RI23	Q86BS6	W4Z3W2	C3YBX9	F6YCY6	NA	A8KBL7	G1K3D0	G1KT72	F6QF05	F6W5L3	Q8BMK1	F6XTE0	H2QVB9	Q6P1Q9
MRM2	RNA Methylase	12	FtsJ	Methylase	rlmE	P95454	M1XTZ7	I7M3R1	Q57XD9	Q86AH1	S2JNL5	P53123	NA	A0A1X7VH51	B3RPL8	A7RWX8	Q9VDT6	W4Z872	C3Y9C7	F6QG58	NA	X1WFE4	F7AX52	H9GER0	F6YUH9	NA	Q9CPY0	F6PKI3	H2QU32	Q9UI43
FTSJ1	RNA Methylase	12	FtsJ	Methylase	rlmE	P95454	M1XTZ7	I7MGM4	Q586L7	Q54VA8	S2JD82	P38238	A9V3Q3	A0A1X7UTB4	B3SDC9	A7SLJ2	Q9VEP1	W4Z6I8	C3ZIK7	F6TQG1	H2ZIK3	F1QDU3	F7AV42	H9GNE3	F7FWI6	F6Q075	Q8CBC7	F7A6W8	K7BNY5	Q9UET6
FTSJ3	RNA Methylase	12	FtsJ	Methylase	rlmE	P95454	M1XTZ7	Q23MN4	Q586Q7	Q54NX0	S2IWI4	P25582	A9V5H0	A0A1X7UGH0	B3S6H5	A7RM31	Q9VXK5	W4ZFB5	C3YVY0	H2XWZ3	H2YL40	A0A0R4IQB8	F6WUN0	G1KUJ1	NA	F6UUX8	Q9DBE9	F7DBM6	H2QDN5	Q8IY81
CMTR1	RNA Methylase	12	FtsJ	Methylase	rlmE	P95454	M1XTZ7	I7MGM4	Q38AH0	Q54WR1	S2JJF6	NA	A9V270	A0A1X7UYS3	B3RKR0	NA	Q9W4N2	W4YEX4	C3Y0P7	H2XRH2	NA	F1R5C5	F6TZX1	G1KQ10	F7DBM5	F7DTG4	Q9DBC3	F6VQ68	H2QSX8	Q8N1G2
CMTR2	RNA Methylase	12	FtsJ	Methylase	rlmE	P95454	M1XTZ7	I7MGM4	Q38AH0	Q54WR1	S2JJF6	NA	A9UR32	A0A1X7UGH0	B3RPD9	A7RV47	Q9UAS6	W4XQM2	C3ZRI2	F7BMW8	NA	F1QUR9	F6YZK8	G1KQ15	F7FWQ9	F6XIP7	Q8BWQ4	F6VSN1	K7CIA8	Q8IYT2
DIMT1	RNA Methylase	13	RrnaAD	Methylase	rsmA	Q9I5U5	M1XRN3	Q24GH8	Q585P9	Q54QK7	S2K324	P41819	A9V663	A0A1X7URS4	B3S4V8	A7RW11	Q9VAQ5	W4YG90	C3YM50	NA	H2ZDH2	B0S688	K9J875	G1KHV6	F6PSD4	F6QCM9	Q9D0D4	F6X5A5	H2QQY8	Q9UNQ2
TFB1M	RNA Methylase	13	RrnaAD	Methylase	rsmA	Q9I5U5	M1XRN3	Q24GH8	Q38BN0	Q54M56	S2JP51	P14908	A9UY16	A0A1X7TQG9	B3RWS2	A7SV30	Q9VTM5	W4ZKF6	C3YHA0	F6SN27	H2YRF1	F1QQ24	B1H151	G1KDU6	K7EAF7	F7EKY1	Q8JZM0	F6VAH2	H2QTY1	Q8WVM0
TFB2M	RNA Methylase	13	RrnaAD	Methylase	rsmA	Q9I5U5	M1XRN3	Q24GH8	Q38BN0	Q54M56	S2JP51	P14908	NA	NA	B3S0S8	A7SNR6	Q9VH38	W4XYE4	C3XZM5	NA	NA	B7ZVD7	F6YI97	H9GIA2	F6ZKK0	K7E385	Q3TL26	F6W6K7	H2Q1G2	Q9H5Q4
NOP2	RNA Methylase	14	Methyltr_RsmB-F	Methylase	rsmB	Q9I7A9	M1XPJ5	Q22HF4	Q583H8	Q54TL4	S2JMZ1	P40991	A9UX73	A0A1X7UHI1	B3RZP1	A7S5Z9	A1Z909	W4Y3J6	NA	H2XZT6	H2ZRD3	F1QWP7	F7D8B1	H9GBE5	K7E6K4	F7EVA4	E9QN31	F6ZSG5	H2R7K6	P46087
NSUN2	RNA Methylase	14	Methyltr_RsmB-F	Methylase	rsmB	Q9I7A9	M1XPJ5	I7MAM9	Q57V63	C7G023	S2K3Y0	P38205	A9V6W9	A0A1X7U173	B3RJG2	A7SAM8	Q9W4M9	W4YR02	C3ZAW5	F6XKA2	H2YC22	A5PMI3	F6PMB8	G1K8Q2	F7F0C7	F6QCU8	Q1HFZ0	F6XQN4	H2R3L8	Q08J23
NSUN5	RNA Methylase	14	Methyltr_RsmB-F	Methylase	rsmB	Q9I7A9	M1XPJ5	Q240Z2	Q384A7	Q55G09	S2JGP8	P53972	NA	A0A1X7V4K8	B3RI87	A7RT21	Q9VDZ4	W4XRY6	C3YID1	H2XZ35	H2Z203	F1RDI6	F6TNA7	H9G3D0	K7EA16	F6WS57	Q8K4F6	F7G8Y6	H2QUP2	Q96P11
NSUN6	Probable RNA Methylase	14	Methyltr_RsmB-F	Methylase	rsmB	Q9I7A9	M1XPJ5	Q22HF4	Q583H8	Q54FX0	S2J2I3	NA	A9UWA2	A0A1X7VKX0	B3S3E8	A7SEM2	Q8IPS4	W4XEF7	C3YW79	F6ZY66	NA	A0A0R4IAT4	F6RCC7	G1KY28	F7BYX0	F7FNT7	Q7TS68	F6SWB4	H2Q1P7	Q8TEA1
NSUN4	RNA Methylase	14	Methyltr_RsmB-F	Methylase	rsmB	Q9I7A9	M1XPJ5	Q22HF4	Q583H8	Q55DF6	S2IXK0	NA	A9V855	NA	NA	A7S2N2	Q9VPX3	W4XX51	C3YBF3	H2XS72	H2YUK6	B8JM23	F7AJC0	G1KAB5	F6UFE7	F6RHT5	Q9CZ57	F7GR59	H2PYY8	Q96CB9
NSUN3	RNA Methylase	14	Methyltr_RsmB-F	Methylase	rsmB	Q9I7A9	M1XPJ5	Q22HF4	Q583H8	Q55DF6	S2IXK0	NA	A9V855	NA	NA	A7S2N2	Q9VPX3	W4XX51	C3YBF3	H2XS72	H2YUK6	Q4KMK0	F6SQ66	G1K8I3	F7DVP4	F6U5C4	Q8CCT7	A0A1D5QYE6	H2QMZ2	Q9H649
NSUN7	Probable RNA Methylase	14	Methyltr_RsmB-F	Methylase	rsmB	Q9I7A9	M1XPJ5	Q240Z2	Q384A7	Q55G09	S2JGP8	P53972	NA	A0A1X7UE53	NA	A7SXC0	NA	W4X9M2	C3XWQ1	F6RXF3	NA	ENSDARP00000093777	F6ZAA6	G1KLL8	K7EDN8	F7AYL7	E9QPI2	F7E4C7	H2QPD5	Q8NE18
ADAT2	RNA Deaminase	15	MafB19-deam	Deaminase	tadA	Q9HXM8	M1Y5J8	I7M9H8	Q57W17	Q54JE5	S2JF47	P47058	NA	A0A1X7UWN7	B3S9W6	NA	Q9VEM0	W4XTK1	NA	NA	H2Y774	Q5RIV4	Q0P4H0	R4GBK4	F7EUV1	F6T4D9	Q6P6J0	F7GAS0	H2QTU8	Q7Z6V5
ADAT3	RNA Deaminase	15	dCMP_cyt_deam_1	Deaminase	tadA	Q9HXM8	M1Y5J8	Q22TJ9	Q381Q7	Q54XN0	S2JU05	Q9URQ3	NA	A0A1X7VN10	B3RRC1	A7SKU7	Q7K157	W4ZJJ1	C3Y0M9	H2XV35	H2YHC7	Q8JFW4	F6UTI9	H9GW10	F7ASC0	F7FLP8	Q6PAT0	F7HKT9	H2QEV2	Q96EY9
ADAT1	RNA Deaminase	15	A_deamin	Deaminase	tadA	Q9HXM8	M1Y5J8	Q23RA5	Q389P9	Q54XP3	S2J5Y2	P53065	NA	A0A1X7TWZ2	NA	A7RRA2	M9PDF5	W4XFL9	C3Y8L3	F6SJ18	H2YAA1	F1R076	Q28FE8	H9GCT0	F7EEN0	F7G3V9	Q9JHI2	F6TVQ6	H2QBJ1	Q9BUB4
ADARB1	RNA Deaminase	15	A_deamin	Deaminase	tadA	Q9HXM8	M1Y5J8	Q23RA5	Q389P9	Q54XP3	S2J5Y2	P53065	NA	A0A1X7UI03	NA	A7SFG1	X2JHZ2	W4Y9Q7	C3Z8S7	NA	H2Z8X9	E9QJK5	F6XZW9	G1KJC4	F7FMP3	NA	Q91ZS8	F7G976	A0A2J8M8R2	P78563
ADAR	RNA Deaminase	15	A_deamin	Deaminase	tadA	Q9HXM8	M1Y5J8	Q23RA5	Q389P9	Q54XP3	S2J5Y2	P53065	NA	A0A1X7VVX9	B3RVL6	A7REZ9	Q9NII1	W4XXD3	C3YCU6	H2XKP3	NA	Q9I8Y2	F6ZMB0	H9GRT6	K7EA69	F6QDP5	Q99MU3	F7GLF8	K7C1E2	P55265
ADAD1	Probable RNA Deaminase	15	A_deamin	Deaminase	tadA	Q9HXM8	M1Y5J8	Q23RA5	Q389P9	Q54XP3	S2J5Y2	P53065	NA	A0A1X7VVX9	B3RVL6	A7REZ9	Q9NII1	W4XXD3	C3YCU6	H2XKP3	NA	F1RC56	L7N2I6	G1KLP7	F6WWW2	F7GK10	Q5SUE7	F6RW63	G2HFL6	Q96M93
ADAD2	Probable RNA Deaminase	15	A_deamin	Deaminase	tadA	Q9HXM8	M1Y5J8	Q23RA5	Q389P9	Q54XP3	S2J5Y2	P53065	NA	A0A1X7VVX9	B3RVL6	A7REZ9	Q9NII1	W4XXD3	C3YCU6	H2XKP3	NA	A0A1D5NSL4	F6XJM4	H9G4E7	F6XWC7	F7C2K2	B2RQL4	F6QYM6	H2QBM2	Q8NCV1
ADARB2	RNA Deaminase (Possibly inactive)	15	A_deamin	Deaminase	tadA	Q9HXM8	M1Y5J8	Q23RA5	Q389P9	Q54XP3	S2J5Y2	P53065	NA	A0A1X7UI03	NA	A7SFG1	X2JHZ2	W4Y9Q7	C3Z8S7	NA	H2Z8X9	Q1L8C8	F6VCE0	G1KWA6	F6XR17	F6ZQY7	Q9JI20	F7H345	H2Q1J4	Q9NS39
CDA	Family RNA Deaminase	16	dCMP_cyt_deam_1	Deaminase	cdd	Q9I0Y3	M1XR18	Q23RA3	Q38FM3	Q54I82	S2JZ40	Q06549	A9VDN1	A0A1X7VPT2	B3RZD2	A7SFK0	Q9VLR3	W4XI20	C3XPZ1	H2XPZ0	H2YAZ9	Q6P0R4	Q28II3	H9GGS4	XP_001516594	F7FRF9	P56389	F7B5K3	H2PY87	P32320
APOBEC2	Family RNA Deaminase	16	APOBEC_N	Deaminase	cdd	Q9I0Y3	M1XR18	Q23RA3	Q38FM3	Q54I82	S2JZ40	Q06549	A9VDN1	A0A1X7VPT2	B3RZD2	A7SFK0	Q9VLR3	W4XI20	C3XPZ1	H2XPZ0	H2YAZ9	F8W3Q7	Q6DIS6	G1KZ85	F6PKH9	F7EXQ1	Q9WV35	F7H6K4	H2R7B7	Q9Y235
APOBEC4	Family RNA Deaminase	16	APOBEC_N	Deaminase	cdd	Q9I0Y3	M1XR18	Q23RA3	Q38FM3	Q54I82	S2JZ40	Q06549	A9VDN1	A0A1X7VPT2	B3RZD2	A7SFK0	Q9VLR3	W4XI20	C3XPZ1	H2XPZ0	H2YAZ9	NA	F6ZR34	H9GLZ8	F6VU78	XP_007481013	Q497M3	F7B5F9	H2Q0R9	Q8WW27
APOBEC1	RNA Deaminase	16	APOBEC_N	Deaminase	cdd	Q9I0Y3	M1XR18	Q23RA3	Q38FM3	Q54I82	S2JZ40	Q06549	A9VDN1	A0A1X7VPT2	B3RZD2	A7SFK0	Q9VLR3	W4XI20	C3XPZ1	H2XPZ0	H2YAZ9	B3DGZ0	F7EGY6	F1CGT0	XP_007663192	Q9TUI7	P51908	G7N5W0	H2Q5C6	P41238
AICDA	Family RNA Deaminase	16	APOBEC_N	Deaminase	cdd	Q9I0Y3	M1XR18	Q23RA3	Q38FM3	Q54I82	S2JZ40	Q06549	A9VDN1	A0A1X7VPT2	B3RZD2	A7SFK0	Q9VLR3	W4XI20	C3XPZ1	H2XPZ0	H2YAZ9	B3DGZ0	F7EGY6	G1KTX0	F7CLK5	F7AL68	Q9WVE0	F6T082	I7L9F3	Q9GZX7
APOBEC3H	Family RNA Deaminase	16	APOBEC_N	Deaminase	cdd	Q9I0Y3	M1XR18	Q23RA3	Q38FM3	Q54I82	S2JZ40	Q06549	A9VDN1	A0A1X7VPT2	B3RZD2	A7SFK0	Q9VLR3	W4XI20	C3XPZ1	H2XPZ0	H2YAZ9	B3DGZ0	F7EGY6	G1KTX0	F7CLK5	F7AL68	Q99J72	Q19Q52	B7T0U6	Q6NTF7
APOBEC3A	RNA Deaminase	16	APOBEC_N	Deaminase	cdd	Q9I0Y3	M1XR18	Q23RA3	Q38FM3	Q54I82	S2JZ40	Q06549	A9VDN1	A0A1X7VPT2	B3RZD2	A7SFK0	Q9VLR3	W4XI20	C3XPZ1	H2XPZ0	H2YAZ9	B3DGZ0	F7EGY6	G1KTX0	F7CLK5	F7AL68	Q99J72	F6M3K4	H2QLP4	P31941
APOBEC3B	Family RNA Deaminase	16	APOBEC_N	Deaminase	cdd	Q9I0Y3	M1XR18	Q23RA3	Q38FM3	Q54I82	S2JZ40	Q06549	A9VDN1	A0A1X7VPT2	B3RZD2	A7SFK0	Q9VLR3	W4XI20	C3XPZ1	H2XPZ0	H2YAZ9	B3DGZ0	F7EGY6	G1KTX0	F7CLK5	F7AL68	Q99J72	F6M3K5	H2QLP5	Q9UH17
APOBEC3C	Family RNA Deaminase	16	APOBEC_N	Deaminase	cdd	Q9I0Y3	M1XR18	Q23RA3	Q38FM3	Q54I82	S2JZ40	Q06549	A9VDN1	A0A1X7VPT2	B3RZD2	A7SFK0	Q9VLR3	W4XI20	C3XPZ1	H2XPZ0	H2YAZ9	B3DGZ0	F7EGY6	G1KTX0	F7CLK5	F7AL68	Q99J72	H9FT39	H2QLP6	Q9NRW3
APOBEC3F	Family RNA Deaminase	16	APOBEC_N	Deaminase	cdd	Q9I0Y3	M1XR18	Q23RA3	Q38FM3	Q54I82	S2JZ40	Q06549	A9VDN1	A0A1X7VPT2	B3RZD2	A7SFK0	Q9VLR3	W4XI20	C3XPZ1	H2XPZ0	H2YAZ9	B3DGZ0	F7EGY6	G1KTX0	F7CLK5	F7AL68	Q99J72	F6XHA6	K7DKE3	Q8IUX4
APOBEC3G	RNA Deaminase	16	APOBEC_N	Deaminase	cdd	Q9I0Y3	M1XR18	Q23RA3	Q38FM3	Q54I82	S2JZ40	Q06549	A9VDN1	A0A1X7VPT2	B3RZD2	A7SFK0	Q9VLR3	W4XI20	C3XPZ1	H2XPZ0	H2YAZ9	B3DGZ0	F7EGY6	G1KTX0	F7CLK5	F7AL68	Q99J72	Q7YR23	H2QLP9	Q9HC16
APOBEC3D	Family RNA Deaminase	16	APOBEC_N	Deaminase	cdd	Q9I0Y3	M1XR18	Q23RA3	Q38FM3	Q54I82	S2JZ40	Q06549	A9VDN1	A0A1X7VPT2	B3RZD2	A7SFK0	Q9VLR3	W4XI20	C3XPZ1	H2XPZ0	H2YAZ9	B3DGZ0	F7EGY6	G1KTX0	F7CLK5	F7AL68	Q99J72	G3KJ95	G3KJ92	Q96AK3
PUS7	RNA Pseudouridylase	17	TruD	Pseudouridylase	truD	Q9HY04	M1XPT8	I7M0J5	Q38A69	Q86JH5	S2KFQ9	Q08647	A9V8U0	A0A1X7VCF1	B3RVM0	A7T011	Q9VSK9	W4ZCS6	C3YUB6	F6PJM3	H2ZKN4	B1H1H9	B0JYT1	G1KQ00	F6ZPP1	F6VZX3	Q91VU7	F6WRH6	H2QV72	Q96PZ0
PUS7L	Probable RNA Pseudouridylase	17	TruD	Pseudouridylase	truD	Q9HY04	M1XPT8	I7M0J5	Q38A69	Q86JH5	S2KFQ9	Q08647	A9UPS5	A0A1X7U7D7	B3RRZ1	A7SX02	NA	W4XQB7	C3YAS5	F6SVP7	NA	E9QFR2	A9JTM8	G1KBG1	F6Z4V5	NA	Q8CE46	F7HTL5	H2R7C1	Q9H0K6
DKC1	RNA Pseudouridylase	18	TruB_N	Pseudouridylase	truB	P72154	M1XSY9	Q234Z5	Q38CM1	Q54T81	S2JE40	P33322	A9UQV1	A0A1X7V526	B3RLQ9	A7RTE5	E1JGV6	W4XFN0	C3Y7R6	A0A1W2WJZ3	H2ZHM3	Q498Z9	F6YJD1	H9GMK0	F6ZIG6	F7EDM7	Q9ESX5	F6W1E4	K7CJN9	O60832
TRUB1	RNA Pseudouridylase	18	TruB_N	Pseudouridylase	truB	P72154	M1XSY9	Q234Z5	Q38CM1	Q54T81	S2JJ79	P48567	A9UQA2	A0A1X7VUQ6	NA	A7T9C1	NA	W4XNX2	NA	NA	NA	B3DHG0	F7E5E4	H9GF07	F7GD04	F6SH34	Q8C0D0	F7FWZ2	K7CFC2	Q8WWH5
TRUB2	RNA Pseudouridylase	18	TruB_N	Pseudouridylase	truB	P72154	M1XSY9	Q234Z5	Q38CM1	Q54T81	S2JJ79	P48567	A9UQA2	A0A1X7VUQ6	NA	A7T9C1	Q29QN4	W4XLI0	C3YU77	A0A1W5BBX2	H2YML1	F6P6I4	Q5XGG2	H9GCK4	K7EGT7	F6WW62	Q91WG3	F7BVF3	H2QXY8	O95900
RPUSD4	RNA Pseudouridylase	19	PseudoU_synth_2	Pseudouridylase	rluA	Q9HYZ4	NA	W7XKD0	NA	Q54VB9	S2IY17	Q06244	A9V182	A0A1X7VRW0	B3S5A5	A7RM79	NA	W4Z807	C3XV24	F6U6C0	H2Y874	Q6DBR0	Q28C59	H9G3D2	F6QNS2	F6UR33	Q9CWX4	F7HSY0	H2Q531	Q96CM3
RPUSD3	RNA Pseudouridylase	19	PseudoU_synth_2	Pseudouridylase	rluA	Q9HYZ4	NA	W7XKD0	NA	Q54VB9	S2IY17	Q06244	A9V182	A0A1X7VRW0	B3S5A5	A7RM79	NA	W4Z807	C3XV24	F6U6C0	H2Y874	Q6DBR0	F6TFI0	G1KJD6	F7FQ24	F7A209	Q14AI6	F7EXP5	H2RHN3	Q6P087
RPUSD1	Probable RNA Pseudouridylase	20	PseudoU_synth_2	Pseudouridylase	rluC	Q9HZM9	NA	I7LUL2	Q57VS4	Q54UF9	S2K9W0	N1NZ56	A9UX27	A0A1X7U9W7	B3RX30	NA	NA	W4YQR9	C3ZJW0	NA	NA	F1RAY7	F6RAK7	H9GEK8	K7ED03	F6Y138	Q8VCZ8	F6Q1H6	H2QA88	Q9UJJ7
RPUSD2	Probable RNA Pseudouridylase	20	PseudoU_synth_2	Pseudouridylase	rluC	Q9HZM9	NA	I7LUL2	Q57VS4	Q54UF9	S2K9W0	N1NZ56	A9UX27	A0A1X7U9W7	B3RVS9	A7RMP5	M9MRH0	W4YRM5	C3YH76	H2XRA6	H2Z6U9	E7FFJ5	F6YAC2	R4GD92	F7DPP2	F6WAG4	Q149F1	F7BCP9	H2Q965	Q8IZ73
PUS3	RNA Pseudouridylase	21	PseudoU_synth_1	Pseudouridylase	truA	O87016	M1XK75	Q22TA6	Q583N7	Q54I97	S2J2B9	P31115	A9VC57	A0A1X7UHK2	B3RZJ4	A7SJV8	Q9W282	W4ZFI4	C4A002	F6R255	H2YEI4	F1QBS4	F6ZXE9	H9G3C7	K7EAA9	F6UBX4	Q9JI38	F7AR65	H2Q528	Q9BZE2
PUSL1	Probable RNA Pseudouridylase	21	PseudoU_synth_1	Pseudouridylase	truA	O87016	M1XK75	I7MKU1	Q387U9	Q54RR6	NA	NA	NA	NA	NA	NA	Q0E8K6	W4YUQ4	C3ZCR5	NA	NA	F1QJL2	F6R4M9	H9GKP4	NA	NA	A2ADA5	F7GAE4	H2PXT5	Q8N0Z8
PUS1	RNA Pseudouridylase	21	PseudoU_synth_1	Pseudouridylase	truA	O87016	M1XK75	Q22RZ3	Q57WP9	Q54FA0	S2JS44	Q12211	A9V1F3	A0A1X7VBE0	B3S1D9	A7RII9	E1JIR1	NA	C3YJ71	F6TLE4	H2YLR8	F1QWW1	F6QV98	H9GCL0	F6ZG84	F6SK59	Q9WU56	H9Z2E9	A0A2I3RQB0	Q9Y606
TRMT10A	RNA Methylase	22	tRNA_m1G_MT	Methylase	trmD	Q9HXQ1	NA	I7MJ04	Q587A8	Q556G7	S2JFK6	Q12400	A9UPW6	A0A1X7VTS3	B3S886	A7SEK2	Q9VR56	W4Y922	C3Z5A1	A0A1W2WDN6	H2ZFZ0	E7FBE2	Q66JJ4	H9GIL6	F7CLN7	F7BAY4	A0A0R4J205	I0FKQ9	H2QPX9	Q8TBZ6
TRMT10B	RNA Methylase	22	tRNA_m1G_MT	Methylase	trmD	Q9HXQ1	NA	I7MJ04	Q587A8	Q556G7	S2JFK6	Q12400	A9UPW6	A0A1X7UMN3	B3RND8	A7RQK9	NA	W4ZG94	C3Z4U1	A0A1W5BIA2	H2Y7H3	F1REK3	NA	H9GIL3	F6WPX5	F6PJW1	Q9D075	F7F479	H2QXA4	Q6PF06
TRMT10C	RNA Methylase	22	tRNA_m1G_MT	Methylase	trmD	Q9HXQ1	NA	I7MJ04	Q587A8	Q556G7	S2JFK6	Q12400	A9UPW6	A0A1X7UMN3	B3RND8	A7RQK9	Q7JUX9	W4XLQ1	C3YN69	A0A1W5B8P7	NA	B8JM40	F6V2Z2	G1KXE4	F6PPN5	F7FXF7	Q3UFY8	F7EUC5	H2QN11	Q7L0Y3
METTL9	Probable RNA Methylase	NA	DREV	Methylase	drev	NA	NA	NA	Q584Q2	Q54U59	S2JRY3	NA	A9UUG3	A0A1X7UT69	B3RVI8	A7SGS8	Q9W1H1	W4ZHV4	C3ZBH4	H2XKR4	NA	F1R335	F7CVL8	H9GJ67	F6RR08	F7AWW5	Q9EPL4	H9FV79	H2R0J0	Q9H1A3
METTL16	RNA Methylase	NA	Methyltransf_10	Methylase	rlmF	A6V0S3	NA	Q231G1	NA	Q554C9	S2JGU6	NA	A9V4W7	A0A1X7U5N0	B3S3V1	A7SK94	Q7K3B9	W4YFA7	C3XVT6	NA	NA	B8A4Y6	B3DL09	G1KT98	F6WLG9	F7FJY5	Q9CQG2	F7DQI0	H2QBV6	Q86W50
PUS10	RNA Pseudouridylase	NA	NA	Deaminase	pus10	NA	M1XRT9	I7MKN4	NA	Q55G71	A0A168PN14	NA	A0A1X7TUV9	NA	B3RJI9	A7STU7	Q9VPK7	NA	NA	A0A1W2W830	NA	A8KB22	Q07GA4	NA	NA	F7G3Q0	Q9D3U0	F6U5F7	H2QHY3	Q3MIT2
TRDMT1	RNA Methylase	NA	DNA_methylase	Methylase	NA	A0A241XH65	M1XQI7	NA	Q57XW9	Q54JH6	S2JMX7	NA	A9UPS1	A0A1X7U0G0	B3RL43	A7SUR9	Q9VKB3	XP_011668392.1	C3ZE50	F6YI25	H2Y5J5	Q588C1	F6VLZ7	G1KDM2	F6Y244	F6WAN0	O55055	H9EX21	H2R2B5	O14717
EMG1	RNA Methylase	NA	EMG1	Methylase	emg1	NA	NA	Q237J4	Q57UH6	Q7KWM6	S2K1H2	Q06287	A9UTL3	A0A1X7VND0	B3S6B2	A7S524	Q9W4J5	W4YY56	NA	F6RAN6	H2YW50	F1QQ17	F7E938	H9GCE9	NA	F7CCZ5	O35130	F6SII9	K7CTR3	Q92979
TGS1	RNA Methylase	NA	Methyltransf_15	Methylase	tgs1	NA	NA	I7MGF8	Q387U4	Q54IS7	NA	Q12052	A9UR20	A0A1X7UDY4	B3S2Q2	A7SAF9	Q9VEA4	W4Y0S2	C3Y1E8	F6PXD8	H2ZN24	F1QWD6	F6YTE0	H9GPY3	F6YXL2	F7ADF5	Q923W1	F7G2A0	H2QW66	Q96RS0
SPOUT1	Probable RNA Methylase	NA	Methyltrn_RNA_3	Methylase	DUF171	NA	M1XPA0	W7XDX5	Q57YK8	Q54LQ0	S2JFL4	P53336	A9URY6	A0A1X7UNY0	B3RPB5	A7SKF0	A1Z830	W4Z9R8	C3Z7Y2	F6QCQ5	H2YY31	Q66ID3	F6ZQ62	H9G369	F6ZM76	K7E3J4	Q3UHX9	A0A1D5RJT2	H2R236	Q5T280
METTL3	RNA Methylase	NA	MT-A70	Methylase	NA	NA	NA	Q23TW8	Q580G9	NA	S2JWP7	P41833	NA	A0A1X7VR21	NA	A7RRI2	Q9VCE6	W4YP31	C3YFD7	NA	H2Y8F1	F1R777	Q28H22	H9G6T9	NA	F7FEI2	A0A0R4J041	G7MWT2	G2HF97	Q86U44
RNMT	RNA Methylase	NA	Pox_MCEL	Methylase	NA	NA	NA	Q231D4	Q57V03	Q54Y13	S2J5B8	G2W9N9	A9VAN6	A0A1X7VEF5	B3S7G6	A7S6Z4	Q9VJQ4	W4YD96	C3ZV89	F6YXT8	H2YL80	Q1MTD3	F7EJ59	R4GB35	K7EI91	F7CBQ6	Q9D0L8	G7NK78	H2R6V8	O43148
METTL17	Probable RNA Methylase	NA	Rsm22	Methylase	Rsm22	NA	NA	Q22CT3	Q385R2	Q54DG6	S2J491	P36056	A9UV40	A0A1X7TI28	NA	NA	Q9VL60	W4Z116	C3XZS8	F6ZA91	H2Z5Q2	A0A0R4IJY0	F6RAL5	H9GD64	K7EH31	F6PFR6	Q3U2U7	F7EP83	H2Q7X3	Q9H7H0
TRMT13	RNA Methylase	NA	TRM13	Methylase	trm13	NA	NA	Q236Z5	Q57Y07	Q54BD5	S2J291	Q12383	A9V6G4	A0A1X7TNM7	B3S1E6	A7RR85	Q8SX24	W4ZJ10	C3YCH1	NA	NA	A0A0R4ID18	F7EU89	G1KBZ1	F7DDP2	F7B009	Q8BYH3	F6YWH7	H2PZH2	Q9NUP7
TYW3	RNA Methylase	NA	TYW3	Methylase	NA	NA	NA	NA	Q382R4	Q54G96	S2JQF6	P53177	A9US70	A0A1X7TUC4	B3RNK7	A7RZ42	Q9VK43	W4ZK25	C3ZRL5	NA	NA	Q6DHJ1	F7EK24	H9GHH2	F7ALG1	F7FNE6	Q8BSA9	F7GQ32	H2PZ90	Q6IPR3
RRP8	RNA Methylase	NA	Methyltransf_8	Methylase	rrp8	NA	NA	W7X772	Q4GZA6	Q54CP1	S2K223	P38961	A9VA61	A0A1X7VDH4	B3RTE1	A7S3J8	Q7K2B0	W4YTL8	C3YZC3	F6WNH2	H2Z072	F1R692	A0A1B8XXH1	NA	NA	NA	E9PVA2	F7C3H4	H2Q324	O43159
METTL5	Probable RNA Methylase	NA	MTS	Methylase	rsmC	Q9HVG4	M1XS10	I7M361	Q389Z0	NA	S2J949	Q03920	A9UP83	A0A1X7TED2	B3RQF2	A7RZY5	Q8MSW4	W4YQG0	C3YPG1	F6WB92	H2ZQD2	F1QVR8	F7AIW5	H9GNU1	F6R9A4	F6ZXU0	Q8K1A0	F6V6X0	H2QIY7	Q9NRN9
HENMT1	RNA Methylase	NA	NA	Methylase	ubiG	Q9HZ63	NA	Q230X8	Q388Y3	Q555K4	NA	N1PAR4	A9UP81	NA	NA	A7RWD8	Q7K175	W4YDB8	C3ZTE6	F6UXU4	H2YXS7	Q568P9	C0IN03	H9GAH7	F7G0W8	F7GDM0	Q8CAE2	F7H0K8	H2R8U3	Q5T8I9
TRMT44	RNA Methylase	NA	AdoMet_MTase	Methylase	PA1216	Q9I4C2	M1Y3G5	Q245D9	NA	Q55E88	S2JHY5	NA	A9UR49	A0A1X7UQ33	B3S4H9	A7RVH0	Q9VHB9	W4XAK1	C3ZL96	F6Y5N8	H2YET4	F1Q9V0	F6Q1V9	H9GIL7	F7EDA7	F6WDH2	Q9D2Q2	NA	H2RDF5	Q8IYL2
METTL1	RNA Methylase	NA	NA	Methylase	trmB	Q9I6B3	NA	Q23MB9	Q38E77	Q551M3	S2JT76	Q12009	A9V6W8	A0A1X7VDJ5	B3RL30	NA	O77263	W4XZQ6	C3ZAN8	H2XYT3	H2YSN6	Q5XJ57	A0A1P0XXK2	G1KN86	F6UKD6	H9H7Z1	Q9Z120	F7H363	H2Q6C5	Q9UBP6
TRMO	RNA Methylase	NA	UPF0066	Methylase	rcsF	Q9RPT0	M1XKX6	NA	Q57XM2	Q54N07	NA	NA	A9V4U4	NA	B3S8C2	NA	A1Z759	W4ZA21	C3Y1S2	F6U8L4	NA	R4GEK9	F7AA52	NA	F6SJZ1	F6TYQ5	Q562D6	F7H2E2	H2QXJ5	Q9BU70
METTL15	Probable RNA Methylase	NA	Methyltransf_5	Methylase	rsmH	Q9HVZ5	NA	Q22Z09	Q57W60	Q54PT4	S2JL59	NA	A0A1W6MVI7	NA	B3RLV1	A7RIE8	Q9VGY5	W4XVH1	C3Y5L3	F6QVW6	H2Z4D7	NA	F6PSG1	H9GAM7	F7BAI5	F7FNK2	Q9DCL4	F7GN12	H2Q3C1	A6NJ78
PCIF1	RNA Methylase	NA	PCIF1_WW	Methylase	pcif1	NA	NA	Q23AF0	Q582D4	NA	NA	NA	A9UVB7	NA	NA	NA	Q9VPB7	W4ZDW6	C3ZAS4	NA	NA	A0A0R4IKJ1	Q28DF7	H9GCS8	NA	F6XRK5	P59114	H9FYB1	A0A2I3TMU7	Q9H4Z3
LCMT2	Probable RNA Methylase	NA	LCM	Methylase	ppm2	NA	NA	NA	Q38DD6	Q54NV3	NA	Q08282	A9V7T0	A0A1X7VU02	B3RQR9	A7S1F7	NA	W4YET6		F6X2Y1	H2ZAB1	A8WHX0	F7C674	NA	NA	NA	Q8BYR1	NA	NA	O60294
ZCCHC4	RNA Methylase	NA	zf-GRF	Methylase	zcchc4	NA	NA	NA	NA	NA	NA	NA	A9UTA9	A0A1X7VPZ2	B3S3K0	NA	A1Z9S8	XP_011672587	C3YIR4	NA	NA	A0A0R4IVN4	Q66IH9	H9GK10	F6VJ76	F6R8E8	Q8BKW4	F6Q4X7	H2QPA8	Q9H5U6
METTL4	Probable RNA Methylase	NA	MT-A70	Methylase	NA	NA	NA	Q22GC0	NA	NA	S2JSD9	P43574	NA	A0A1X7VK93	B3S3T4	A7RW13	Q9VER8	NA	C3ZVZ2	F6UFW3	H2Z3B7	E7F6U3	NA	G1KI45	F6QUP5	F7GDI0	Q3U034	F6YE47	H2QE72	Q8N3J2
