# Supplementary material for: Integrative analyses of the RNA modification machinery reveal tissue- and cancer-specific signatures
Source: Genome Biol. 2020 May 7;21:97. doi: 10.1186/s13059-020-02009-z (PMC7204298; doi:10.1186/s13059-020-02009-z)
Supplement: Supplementary file 12 — Additional file 12: Table S12. Primers used for qPCR. [file 13059_2020_2009_MOESM12_ESM.xlsx]

## Sheet: Sheet1
Table S12. Primers used for qPCR
Species	Gene	Primer	Sequence 5' > 3'
Mouse	ADAR3	Forward Primer	GTCTGGAGGGCTAAGCAGTC
Mouse	ADAR3	Reverse Primer	GCAAGGAAGGTTGACAGTATGC
Mouse	BUD23	Forward Primer	GCATCTCGTAGCCGGAGAC
Mouse	BUD23	Reverse Primer	CGTGAGTTGCGAACGTATTTCC
Mouse	NSUN7	Forward Primer	TGGACCCAACGAGTGAAAGG
Mouse	NSUN7	Reverse Primer	GTATTGGCGACTACATCCCCC
Mouse	RPUSD3	Forward Primer	CCCAGATGCCTTTGCACCT
Mouse	RPUSD3	Reverse Primer	GTCCGAGAGAAGTAAGGGGG
Mouse	TRDMT1	Forward Primer	TACCACCCAAGTTATTGCTGC
Mouse	TRDMT1	Reverse Primer	TCGTAAAGCACATGGACCTTC
Mouse	TRMT1L	Forward Primer	GATGCCCCTCTGATGCAGTTT
Mouse	TRMT1L	Reverse Primer	CGGACATCTCAACCCTGTCG
Mouse	METTL5	Forward Primer	AACTAGAGAGTCGCCTGCAAG
Mouse	METTL5	Reverse Primer	CTGCAACCGCTTTGTTTTCAA
Mouse	METTL1	Forward Primer	CAGACCACACACTGCGCTA
Mouse	METTL1	Reverse Primer	CATCCTTTGGATCATCATGGCTC
Mouse	HENMT1	Forward Primer	TGGCAGAAAGCATACCGTG
Mouse	HENMT1	Reverse Primer	ACCGTTGTTTGTATAATGGTGGT
Mouse	NSUN4	Forward Primer	TGGGATAGTGTGAGTGCTAAGC
Mouse	NSUN4	Reverse Primer	AAGCATCGAAGATTTGGGCTG
Mouse	GAPDH	Forward Primer	AGCCTCGTCCCGTAGACAAA
Mouse	GAPDH	Reverse Primer	AATCTCCACTTTGCCACTGC
